# Supplementary material for: STAT3/miR-130b-3p/MBNL1 feedback loop regulated by mTORC1 signaling promotes angiogenesis and tumor growth
Source: J Exp Clin Cancer Res. 2022 Oct 11;41:297. doi: 10.1186/s13046-022-02513-z (PMC9552455; doi:10.1186/s13046-022-02513-z)
Supplement: Supplementary file 3 — Additional file 3: Supplementary Table S7. List of the predict target genes of miR-130b-3p from prediction softwares TargetScan, RNA22, PicTar, miRDB and miRWalk. [file 13046_2022_2513_MOESM3_ESM.xlsx]

## Sheet: Dataset 3
Supplementary Table S7. List of the predict target genes of miR-130b-3p from prediction softwares TargetScan, RNA22, PicTar, miRDB and miRWalk.
Gene Symbol
adcy1
st18
csf1
ulk2
csnk1g1
fut9
btbd3
cds1
tbc1d8
mtf1
dpysl2
sh3d19
nek9
st8sia3
dcbld2
clock
tnrc6b
acsl4
ythdf2
sphk2
kcna4
abca1
r3hdm1
mecp2
mier1
bmpr2
bach2
fstl5
cltc
snph
npepl1
wdr47
smad5
fosl2
impdh1
ndel1
plaa
gja1
chic1
lrp4
socs6
sash1
atg16l1
blcap
mbnl1
hivep2
akap1
maml1
ube2d3
