# Supplementary material for: STAT3/miR-130b-3p/MBNL1 feedback loop regulated by mTORC1 signaling promotes angiogenesis and tumor growth
Source: J Exp Clin Cancer Res. 2022 Oct 11;41:297. doi: 10.1186/s13046-022-02513-z (PMC9552455; doi:10.1186/s13046-022-02513-z)
Supplement: Supplementary file 4 — Additional file 4: Supplementary Table S8. List of the downregulated differentially expressed genes from RNA sequencing results in Tsc2-/- MEFs and Tsc2+/+ MEFs. All genes were identified with FDR-adjusted p-value<0.05 and absolute value of log2(FC)>1. [file 13046_2022_2513_MOESM4_ESM.xlsx]

## Sheet: Dataset 1
Supplementary Table S8. List of the downregulated differentially expressed genes from RNA sequencing results in Tsc2-/- MEFs and Tsc2+/+ MEFs. All genes were identified with FDR-adjusted p-value<0.05 and absolute value of log2(FC)>1.
Gene Symbol	Log2Fold-Change (Tsc2-/- vs. Tsc2+/+)	Pvalue	FDR
Mri1	-1.00033	5e-05	0.000400027
Glce	-1.00075	5e-05	0.000400027
Tubgcp2	-1.0011	0.00235	0.0138865
Kctd17	-1.00112	5e-05	0.000400027
Elovl6	-1.00115	5e-05	0.000400027
Ndufaf6	-1.00123	5e-05	0.000400027
Mrpl15	-1.00142	0.0016	0.00983382
Zfp58	-1.0021	0.0001	0.000772573
Rhebl1	-1.00226	5e-05	0.000400027
Gamt	-1.00237	0.0419	0.160947
Kif21b	-1.00255	5e-05	0.000400027
Rabggtb	-1.00282	0.00035	0.00246516
Fbxl4	-1.00291	5e-05	0.000400027
Capn6	-1.00299	0.02985	0.122597
Sav1	-1.00324	5e-05	0.000400027
Eef1d	-1.00339	0.00155	0.0095577
Tbc1d9b	-1.00353	5e-05	0.000400027
Casp4	-1.00358	5e-05	0.000400027
Marveld1	-1.00418	5e-05	0.000400027
Mageb7-ps	-1.00473	5e-05	0.000400027
Gm45138	-1.00604	0.00025	0.00181047
Mapk1ip1	-1.00612	0.00315	0.017959
Megf8	-1.00648	5e-05	0.000400027
Prcp	-1.00669	0.0004	0.00278951
Ube2d-ps	-1.00761	0.00035	0.00246516
Zfp39	-1.00765	5e-05	0.000400027
Klhl26	-1.00827	0.01175	0.0562088
Dido1	-1.0084	0.0092	0.0457078
Gnpda2	-1.00899	5e-05	0.000400027
Rnh1	-1.00904	5e-05	0.000400027
Fmr1	-1.00974	0.021	0.0915291
Pdcl3	-1.00994	0.02285	0.09821
Sephs2	-1.0113	5e-05	0.000400027
Ppp2r3a	-1.01136	5e-05	0.000400027
1810022K09Rik	-1.01139	0.0203	0.088967
Kifap3	-1.01166	5e-05	0.000400027
E2f1	-1.01198	5e-05	0.000400027
Sdcbp	-1.01274	5e-05	0.000400027
Pycr2	-1.01308	5e-05	0.000400027
Metrnl	-1.01338	0.0098	0.0482908
Fam105a	-1.01401	0.00405	0.0224091
Colgalt1	-1.01428	0.00025	0.00181047
9030624J02Rik	-1.01445	0.00675	0.034925
Cpne2	-1.01479	5e-05	0.000400027
Tcf4	-1.01551	0.0011	0.00703225
Map3k7	-1.01559	5e-05	0.000400027
Itgb7	-1.01739	5e-05	0.000400027
Papss1	-1.01782	5e-05	0.000400027
Gata2	-1.01836	0.00135	0.00845592
Ptbp2	-1.01904	0.00315	0.017959
Arhgap10	-1.01934	5e-05	0.000400027
Atg16l2	-1.0196	0.0001	0.000772573
Abhd4	-1.0198	5e-05	0.000400027
Mcm5	-1.01982	0.0062	0.0324356
Lox	-1.01988	5e-05	0.000400027
Picalm	-1.01989	0.0007	0.0046575
Ctps2	-1.02007	5e-05	0.000400027
Ccnh	-1.02023	0.01805	0.0806063
AI314180	-1.02033	5e-05	0.000400027
Pik3ip1	-1.02056	0.00035	0.00246516
Hnrnph2	-1.02068	0.00115	0.00732291
3110062M04Rik	-1.02075	0.02225	0.0960971
Zfp54	-1.02092	5e-05	0.000400027
Dclk1	-1.02108	0.0011	0.00703225
Nov	-1.0227	5e-05	0.000400027
H2-DMa	-1.02311	5e-05	0.000400027
Xylt1	-1.02312	0.0365	0.144097
Pear1	-1.0234	0.0372	0.146286
Ech1	-1.02367	5e-05	0.000400027
Gorab	-1.0237	5e-05	0.000400027
4930558J22Rik	-1.02397	0.00045	0.00310515
Palld	-1.02428	5e-05	0.000400027
Nuak2	-1.02439	5e-05	0.000400027
Tln2	-1.02441	0.0185	0.0823394
Rpl22l1	-1.02462	5e-05	0.000400027
Btbd1	-1.02518	5e-05	0.000400027
Pter	-1.02559	5e-05	0.000400027
Dgka	-1.02633	5e-05	0.000400027
Mpdz	-1.02636	5e-05	0.000400027
Ypel3	-1.02641	5e-05	0.000400027
Dennd2a	-1.02706	0.03635	0.143643
Npc1	-1.02735	5e-05	0.000400027
Gramd1b	-1.02813	5e-05	0.000400027
Kif3a	-1.02852	5e-05	0.000400027
Hmgn3	-1.02866	5e-05	0.000400027
Hgsnat	-1.02873	5e-05	0.000400027
Akt3	-1.02963	0.00015	0.00112727
Mitf	-1.02967	5e-05	0.000400027
Hsd17b7	-1.03038	0.01365	0.063819
Mtdh	-1.03043	0.0059	0.0311037
Pik3r3	-1.03055	5e-05	0.000400027
Adgrl2	-1.03057	0.00035	0.00246516
Gls2	-1.03088	0.00365	0.0204435
Dnm1	-1.03094	0.00025	0.00181047
Mff	-1.03282	0.00015	0.00112727
Ldha	-1.03287	0.0104	0.0508373
Rabggtb	-1.03303	0.00025	0.00181047
Lpgat1	-1.03341	0.0248	0.105349
Polm	-1.03344	5e-05	0.000400027
Cav2	-1.03398	0.0033	0.0186963
Pafah2	-1.03415	5e-05	0.000400027
Ctns	-1.03422	0.0064	0.0333468
Pitpnc1	-1.03505	5e-05	0.000400027
Aen	-1.03509	5e-05	0.000400027
Igsf10	-1.03569	0.00705	0.0362655
Ppp1r35	-1.03584	0.00015	0.00112727
Trim2	-1.0364	0.00015	0.00112727
Fdps	-1.03719	0.0412	0.158824
Cnnm2	-1.03773	5e-05	0.000400027
Rwdd3	-1.03792	0.0004	0.00278951
Slc6a8	-1.03864	0.0001	0.000772573
H2-Q2	-1.0389	5e-05	0.000400027
Tmem19	-1.03937	5e-05	0.000400027
Glrx3	-1.03951	5e-05	0.000400027
Baiap2	-1.0404	5e-05	0.000400027
Pdxdc1	-1.04164	0.00395	0.0219255
Fubp1	-1.04179	5e-05	0.000400027
Inha	-1.04215	5e-05	0.000400027
Rasa1	-1.043	5e-05	0.000400027
Tef	-1.04313	5e-05	0.000400027
Apoa1bp	-1.04416	5e-05	0.000400027
Shisa4	-1.0442	5e-05	0.000400027
Foxl1	-1.04426	0.018	0.0804387
Adcy7	-1.04483	0.01345	0.0630274
Pcyox1l	-1.04495	5e-05	0.000400027
Gm43426	-1.04567	0.01455	0.0674411
Bglap2	-1.04595	5e-05	0.000400027
Nyap1	-1.04613	5e-05	0.000400027
Arpc1b	-1.04636	0.0068	0.0351555
Echdc1	-1.04645	5e-05	0.000400027
Tap2	-1.04688	5e-05	0.000400027
Phldb1	-1.04698	5e-05	0.000400027
Eps15	-1.04746	0.00065	0.00435107
Tor3a	-1.04818	5e-05	0.000400027
Shfm1	-1.04903	5e-05	0.000400027
Ecm1	-1.04952	5e-05	0.000400027
Apbb1ip	-1.04966	5e-05	0.000400027
Gls	-1.0498	0.00015	0.00112727
Tle1	-1.05065	5e-05	0.000400027
Gypc	-1.05118	5e-05	0.000400027
Ptp4a1	-1.05175	5e-05	0.000400027
Siglecg	-1.05237	0.0001	0.000772573
Abcc5	-1.0526	5e-05	0.000400027
Spata7	-1.05329	0.01505	0.0693745
Med18	-1.05355	5e-05	0.000400027
Foxo3	-1.05377	5e-05	0.000400027
Nucb2	-1.05389	5e-05	0.000400027
Fdps	-1.05405	0.00755	0.0384742
Trib2	-1.05425	0.014	0.0651992
Egr2	-1.0543	5e-05	0.000400027
Lyrm7	-1.05449	5e-05	0.000400027
P2rx4	-1.05504	0.0002	0.00147267
Ints4	-1.05512	5e-05	0.000400027
Wbp1	-1.0558	0.0159	0.0726189
Birc3	-1.05596	5e-05	0.000400027
Dpy19l1	-1.0568	0.0073	0.0373602
Ccser2	-1.05688	0.0004	0.00278951
Commd1	-1.05693	0.005	0.0269627
Abhd8	-1.05718	5e-05	0.000400027
Nek7	-1.05756	0.00025	0.00181047
Stard13	-1.05756	5e-05	0.000400027
Gpc6	-1.05768	5e-05	0.000400027
Gm14005	-1.05803	5e-05	0.000400027
Nfu1	-1.05851	5e-05	0.000400027
Hspa4l	-1.05965	5e-05	0.000400027
Lclat1	-1.05972	0.0245	0.104271
Plppr2	-1.06008	5e-05	0.000400027
Hist1h3g	-1.06049	5e-05	0.000400027
Rnf169	-1.06084	5e-05	0.000400027
Gatsl2	-1.06204	5e-05	0.000400027
Adamts4	-1.06253	0.0031	0.0177007
Prosc	-1.06321	5e-05	0.000400027
Nfatc1	-1.06347	5e-05	0.000400027
Tmem176b	-1.06384	0.00425	0.0233585
Tef	-1.06414	0.0001	0.000772573
Zfp639	-1.06617	5e-05	0.000400027
Cflar	-1.06657	5e-05	0.000400027
Ephb6	-1.06675	5e-05	0.000400027
Ank2	-1.06814	5e-05	0.000400027
Sdcbp	-1.06833	5e-05	0.000400027
Zfp941	-1.06857	0.002	0.0120226
Lrch1	-1.06884	5e-05	0.000400027
Kank3	-1.06897	0.0122	0.0580971
Ankle1	-1.07003	5e-05	0.000400027
Gm43517	-1.07019	5e-05	0.000400027
Slc6a9	-1.07023	5e-05	0.000400027
Etv4	-1.07083	0.01165	0.0558308
Ank2	-1.07095	5e-05	0.000400027
Eif2s3x	-1.07123	5e-05	0.000400027
Dpy19l4	-1.07144	5e-05	0.000400027
3110043O21Rik	-1.07234	5e-05	0.000400027
BC022687	-1.07281	5e-05	0.000400027
Tmcc1	-1.07289	0.04175	0.160479
Kif3a	-1.07301	5e-05	0.000400027
Rubcnl	-1.07378	5e-05	0.000400027
Nalcn	-1.074	5e-05	0.000400027
Mdm2	-1.07517	5e-05	0.000400027
Rtn4	-1.07545	5e-05	0.000400027
Mpp6	-1.07551	5e-05	0.000400027
Cars	-1.07564	5e-05	0.000400027
Gramd1b	-1.0759	0.00025	0.00181047
Pnisr	-1.07635	5e-05	0.000400027
Megf8	-1.07669	5e-05	0.000400027
Nfix	-1.07693	0.00235	0.0138865
6030419C18Rik	-1.07885	0.03045	0.124485
Kif3c	-1.07957	5e-05	0.000400027
Syt7	-1.07981	5e-05	0.000400027
Epb41l1	-1.07982	5e-05	0.000400027
Bbc3	-1.08009	5e-05	0.000400027
Nudt9	-1.08121	0.00525	0.028133
Pold4	-1.08189	5e-05	0.000400027
Sfn	-1.08266	5e-05	0.000400027
Ccser2	-1.08322	5e-05	0.000400027
Cdk18	-1.08415	5e-05	0.000400027
Mvb12b	-1.08445	5e-05	0.000400027
Ggh	-1.08493	5e-05	0.000400027
Pepd	-1.08656	5e-05	0.000400027
Nfatc4	-1.08681	5e-05	0.000400027
Farsb	-1.08832	0.0024	0.0141395
Sms	-1.08886	5e-05	0.000400027
Psrc1	-1.08888	0.0289	0.119433
Bbs7	-1.08899	5e-05	0.000400027
Smox	-1.09013	5e-05	0.000400027
Asph	-1.09048	5e-05	0.000400027
Pten	-1.0905	0.00165	0.0101082
Hk1	-1.09083	5e-05	0.000400027
Prosc	-1.09092	5e-05	0.000400027
BC017158	-1.09131	5e-05	0.000400027
Snhg5	-1.09152	0.0364	0.143765
Xylt1	-1.09193	5e-05	0.000400027
Aqp3	-1.09211	0.00055	0.00372637
Rnpep	-1.09251	5e-05	0.000400027
Gramd1a	-1.093	5e-05	0.000400027
Mypop	-1.09308	5e-05	0.000400027
Arhgap24	-1.09368	5e-05	0.000400027
Dcaf8	-1.09408	5e-05	0.000400027
Wdr54	-1.09412	5e-05	0.000400027
Colec12	-1.09463	5e-05	0.000400027
Sms	-1.09523	5e-05	0.000400027
Pla2g15	-1.09623	5e-05	0.000400027
Pyurf	-1.09725	5e-05	0.000400027
B4galt2	-1.09753	5e-05	0.000400027
Cep250	-1.09759	0.0001	0.000772573
Fam229b	-1.09831	0.0414	0.159446
Fmn1	-1.09873	5e-05	0.000400027
Lmo7	-1.09889	0.01445	0.0670256
L3hypdh	-1.09891	5e-05	0.000400027
Mex3d	-1.09918	0.0132	0.0620746
Map1a	-1.0992	5e-05	0.000400027
A430033K04Rik	-1.09963	5e-05	0.000400027
Lipa	-1.10007	5e-05	0.000400027
Dvl1	-1.10053	0.00045	0.00310515
Ddias	-1.10077	5e-05	0.000400027
Enah	-1.10082	5e-05	0.000400027
Ccnc	-1.10089	5e-05	0.000400027
Arl2bp	-1.10137	5e-05	0.000400027
Elk3	-1.10179	5e-05	0.000400027
Clk2	-1.10182	5e-05	0.000400027
Asph	-1.10193	5e-05	0.000400027
Pgghg	-1.10237	5e-05	0.000400027
Gnpda2	-1.10343	0.0345	0.137753
Ap3s1	-1.10377	5e-05	0.000400027
Cept1	-1.10382	5e-05	0.000400027
Mdm2	-1.10454	0.0004	0.00278951
Cd1d1	-1.10475	0.0316	0.12835
Thsd7a	-1.10515	5e-05	0.000400027
Rbm12b1	-1.10529	5e-05	0.000400027
Eva1c	-1.10554	0.0017	0.0103849
9430020K01Rik	-1.10571	5e-05	0.000400027
Cntln	-1.1059	5e-05	0.000400027
Decr1	-1.10595	5e-05	0.000400027
Apod	-1.10617	5e-05	0.000400027
Txndc16	-1.10647	5e-05	0.000400027
Ccp110	-1.10664	5e-05	0.000400027
Fdps	-1.10692	5e-05	0.000400027
Eef2k	-1.1073	5e-05	0.000400027
Ndufaf4	-1.10744	5e-05	0.000400027
Gramd1b	-1.10856	5e-05	0.000400027
Sdccag8	-1.10865	5e-05	0.000400027
Hsd3b7	-1.11043	0.0007	0.0046575
Pla2g4a	-1.11066	5e-05	0.000400027
Slc25a39	-1.11084	0.05	0.185109
Far1	-1.11096	0.00185	0.0112179
Pdp1	-1.11101	0.0012	0.00760808
Mblac2	-1.11115	5e-05	0.000400027
Tbc1d10a	-1.1112	0.00025	0.00181047
Itm2c	-1.11365	5e-05	0.000400027
Lsm14b	-1.11531	0.0023	0.013616
Chst10	-1.11545	0.0068	0.0351555
Hoxa5	-1.11559	5e-05	0.000400027
Unc5c	-1.11569	5e-05	0.000400027
Arhgef40	-1.1166	0.00545	0.0290224
Zfp213	-1.1171	5e-05	0.000400027
Invs	-1.11717	5e-05	0.000400027
Slit2	-1.11773	0.0005	0.00341938
Lrp8	-1.11805	5e-05	0.000400027
Faxc	-1.11832	5e-05	0.000400027
Slc2a10	-1.11915	5e-05	0.000400027
Ccp110	-1.12082	5e-05	0.000400027
Aldh3a2	-1.12133	0.00115	0.00732291
Cflar	-1.12149	5e-05	0.000400027
Parp3	-1.12152	0.00045	0.00310515
Gm11361	-1.1225	0.0004	0.00278951
Tcf19	-1.12276	0.001	0.00644123
Cask	-1.12373	0.0122	0.0580971
Apopt1	-1.12409	5e-05	0.000400027
Arhgef3	-1.12416	5e-05	0.000400027
Tmsb15l	-1.12495	5e-05	0.000400027
Casp12	-1.12585	0.0014	0.00874004
Slc44a1	-1.12652	0.0254	0.107464
Hpcal1	-1.12782	5e-05	0.000400027
Hibch	-1.12871	5e-05	0.000400027
Cgref1	-1.12931	5e-05	0.000400027
Pcmtd1	-1.12964	5e-05	0.000400027
Impad1	-1.12967	5e-05	0.000400027
Use1	-1.13084	0.00365	0.0204435
Kiz	-1.13085	0.02895	0.119607
2610044O15Rik8	-1.13303	5e-05	0.000400027
Nab2	-1.13326	5e-05	0.000400027
Tmem261	-1.13348	5e-05	0.000400027
Map3k6	-1.13356	5e-05	0.000400027
Cep250	-1.13366	5e-05	0.000400027
Snx27	-1.13394	0.006	0.0315536
Prkrir	-1.13405	5e-05	0.000400027
Eva1c	-1.13465	5e-05	0.000400027
Bag1	-1.13472	5e-05	0.000400027
Myo1b	-1.13571	0.0412	0.158824
Chst14	-1.13644	0.00265	0.0154036
Furin	-1.13665	5e-05	0.000400027
Pmm1	-1.13675	5e-05	0.000400027
Ly6e	-1.1383	0.0134	0.0628386
Akt3	-1.13882	0.00015	0.00112727
Far1	-1.14045	0.00315	0.017959
Stoml2	-1.14108	5e-05	0.000400027
Stx6	-1.14118	5e-05	0.000400027
Prob1	-1.1416	5e-05	0.000400027
Il1rn	-1.14235	5e-05	0.000400027
Steap3	-1.14292	0.02025	0.0887909
Etv5	-1.14318	5e-05	0.000400027
Orc3	-1.14318	0.01145	0.0550123
Xdh	-1.14331	5e-05	0.000400027
Zfp746	-1.14335	5e-05	0.000400027
Il6ra	-1.14439	5e-05	0.000400027
Nr2f1	-1.14647	0.01895	0.0840444
Rps15a	-1.14705	5e-05	0.000400027
Gm42679	-1.14754	5e-05	0.000400027
Haus8	-1.14882	0.0001	0.000772573
Lrrcc1	-1.14902	5e-05	0.000400027
4930511M06Rik	-1.1492	0.002	0.0120226
Sgcb	-1.14993	5e-05	0.000400027
Usp47	-1.15028	5e-05	0.000400027
Nr1d2	-1.15033	5e-05	0.000400027
Zdhhc1	-1.1504	5e-05	0.000400027
Klhl9	-1.1507	5e-05	0.000400027
Slc24a3	-1.15146	0.0389	0.151587
Tmem164	-1.15208	0.0442	0.167898
Osbpl1a	-1.15265	5e-05	0.000400027
A730017L22Rik	-1.15276	5e-05	0.000400027
F730043M19Rik	-1.15286	5e-05	0.000400027
B4galt5	-1.15295	5e-05	0.000400027
Hist2h4	-1.15298	5e-05	0.000400027
Zfp947	-1.15373	5e-05	0.000400027
Atp8b2	-1.15378	0.0023	0.013616
Plxnd1	-1.15383	5e-05	0.000400027
Pcdh17	-1.15426	5e-05	0.000400027
Apbb1ip	-1.15435	5e-05	0.000400027
Smim8	-1.15495	0.02165	0.0939185
Tomm5	-1.15585	0.0001	0.000772573
Medag	-1.15636	0.01155	0.0554339
Rplp2	-1.15645	5e-05	0.000400027
Ercc1	-1.15677	5e-05	0.000400027
S100a10	-1.15697	5e-05	0.000400027
Sh3kbp1	-1.15711	0.0001	0.000772573
Lpgat1	-1.15732	5e-05	0.000400027
Klhl4	-1.15753	5e-05	0.000400027
Fgfr1	-1.1583	5e-05	0.000400027
Chka	-1.15858	5e-05	0.000400027
Col16a1	-1.159	5e-05	0.000400027
Idh1	-1.15912	5e-05	0.000400027
Glrx	-1.15973	5e-05	0.000400027
Scai	-1.15987	5e-05	0.000400027
Lrrcc1	-1.16134	5e-05	0.000400027
Ocel1	-1.16168	0.00025	0.00181047
Fblim1	-1.16223	0.015	0.0691864
Plekho1	-1.16302	5e-05	0.000400027
Eno2	-1.16302	0.0001	0.000772573
Zfp979	-1.16327	0.04025	0.1558
Pcx	-1.16463	5e-05	0.000400027
Tpm2	-1.16493	5e-05	0.000400027
Fabp5	-1.16663	0.00075	0.00495662
Cxx1a	-1.16706	5e-05	0.000400027
Snx30	-1.16746	5e-05	0.000400027
Cxx1c	-1.16899	5e-05	0.000400027
Paqr4	-1.16972	5e-05	0.000400027
Wbscr27	-1.16987	5e-05	0.000400027
Gm21092	-1.17024	5e-05	0.000400027
Rbl2	-1.17051	5e-05	0.000400027
Egln3	-1.17056	5e-05	0.000400027
Acsl3	-1.17145	5e-05	0.000400027
Cntln	-1.17251	5e-05	0.000400027
Cbx8	-1.17295	0.0181	0.0807897
Wipf1	-1.17306	5e-05	0.000400027
Rbms3	-1.17375	5e-05	0.000400027
Pgk1	-1.174	5e-05	0.000400027
Pam	-1.17511	5e-05	0.000400027
Olfr1349	-1.17523	5e-05	0.000400027
Nabp1	-1.17529	5e-05	0.000400027
Sgf29	-1.17529	0.02765	0.115258
Atp11c	-1.17624	5e-05	0.000400027
Eno2	-1.17671	5e-05	0.000400027
Zfp667	-1.17736	0.0013	0.00818014
Man2a2	-1.17855	5e-05	0.000400027
Sspn	-1.17855	5e-05	0.000400027
Mgat4b	-1.17947	5e-05	0.000400027
Lhfpl2	-1.18049	5e-05	0.000400027
Adgrl3	-1.18105	0.00705	0.0362655
Shisa4	-1.18167	5e-05	0.000400027
Asph	-1.18171	0.01675	0.0757511
Emp1	-1.18316	5e-05	0.000400027
Agpat1	-1.18337	0.00025	0.00181047
Inpp5a	-1.18464	0.01175	0.0562088
Commd7	-1.18512	5e-05	0.000400027
Mcee	-1.18514	0.00035	0.00246516
Hist1h2bm	-1.18563	5e-05	0.000400027
Dusp7	-1.18588	5e-05	0.000400027
Col8a1	-1.18589	5e-05	0.000400027
Baiap2	-1.18692	0.03075	0.125495
Wsb1	-1.1871	0.00395	0.0219255
Tmem106b	-1.18821	5e-05	0.000400027
Axl	-1.18838	5e-05	0.000400027
Tmem43	-1.18885	5e-05	0.000400027
Kdsr	-1.18887	5e-05	0.000400027
Fam20a	-1.18941	5e-05	0.000400027
Mef2c	-1.18992	5e-05	0.000400027
Adamts2	-1.19024	5e-05	0.000400027
Rps14	-1.19045	0.00475	0.0257589
Tenm4	-1.19064	0.0458	0.172656
Stk3	-1.1907	5e-05	0.000400027
Snx25	-1.19096	0.0005	0.00341938
Uhmk1	-1.19271	0.03685	0.145263
Col4a2	-1.19286	5e-05	0.000400027
Igf2r	-1.19375	5e-05	0.000400027
Agap2	-1.19452	5e-05	0.000400027
Lamb1	-1.19465	5e-05	0.000400027
Cbx6	-1.19465	5e-05	0.000400027
Zfp239	-1.19592	5e-05	0.000400027
Chka	-1.19604	5e-05	0.000400027
Gm9992	-1.19764	5e-05	0.000400027
Zeb1	-1.19788	5e-05	0.000400027
Psat1	-1.19789	5e-05	0.000400027
Trmt1	-1.19824	0.0002	0.00147267
Sat1	-1.19942	5e-05	0.000400027
Osr2	-1.19978	5e-05	0.000400027
Chsy1	-1.20015	5e-05	0.000400027
Serinc3	-1.2005	5e-05	0.000400027
Mbnl1	-1.20161	0.0092	0.0457078
Slc19a2	-1.20169	0.0001	0.000772573
Slc6a9	-1.20234	0.0001	0.000772573
Trim11	-1.20409	5e-05	0.000400027
Mdm2	-1.20443	0.0095	0.0470329
Plekho2	-1.20619	5e-05	0.000400027
Tgds	-1.20668	5e-05	0.000400027
Rnf20	-1.20693	5e-05	0.000400027
Scn1b	-1.20708	0.03615	0.143028
Ccdc93	-1.20744	5e-05	0.000400027
Pmf1	-1.20756	0.00325	0.0184454
Pgls	-1.20773	5e-05	0.000400027
Orc3	-1.20784	5e-05	0.000400027
Hmga1-rs1	-1.20825	5e-05	0.000400027
Copz2	-1.2099	5e-05	0.000400027
Rps15a	-1.21039	5e-05	0.000400027
Pcbp4	-1.21079	5e-05	0.000400027
Slit2	-1.21092	0.0047	0.0255245
Atp6v1h	-1.21143	0.0254	0.107464
Hmga2	-1.21204	5e-05	0.000400027
Gm37352	-1.2123	5e-05	0.000400027
Maml3	-1.21232	5e-05	0.000400027
Cd38	-1.21374	5e-05	0.000400027
Dennd4c	-1.21603	5e-05	0.000400027
Rasa1	-1.21612	0.0102	0.049984
Lmcd1	-1.21694	5e-05	0.000400027
Lyrm2	-1.21867	0.00185	0.0112179
Gadd45a	-1.21978	5e-05	0.000400027
Casp3	-1.21993	5e-05	0.000400027
Nop58	-1.22024	0.01395	0.0649931
Sugp2	-1.22077	5e-05	0.000400027
Scoc	-1.22091	5e-05	0.000400027
Zfp747	-1.22214	5e-05	0.000400027
Deptor	-1.2227	5e-05	0.000400027
Rgl1	-1.22335	5e-05	0.000400027
Eif4g3	-1.22338	5e-05	0.000400027
Slfn9	-1.22363	5e-05	0.000400027
Ddx28	-1.22391	5e-05	0.000400027
Rabggtb	-1.22427	0.0084	0.0421829
Rftn2	-1.22491	5e-05	0.000400027
Rpl17-ps10	-1.22519	5e-05	0.000400027
Casc4	-1.2262	0.00805	0.0406601
Pcdh18	-1.22793	0.0399	0.15475
Fkbp15	-1.22956	0.00015	0.00112727
Mrpl23	-1.23024	5e-05	0.000400027
Arhgef2	-1.23037	0.02515	0.106616
Lrfn4	-1.23051	5e-05	0.000400027
Tcf3	-1.23127	0.0489	0.181975
Foxg1	-1.23192	5e-05	0.000400027
Qsox1	-1.23209	5e-05	0.000400027
Rps6	-1.23227	5e-05	0.000400027
Igf1	-1.23262	0.01435	0.0666575
Zcchc24	-1.23263	5e-05	0.000400027
Itpripl1	-1.2328	5e-05	0.000400027
Cnksr3	-1.23291	5e-05	0.000400027
Socs1	-1.23305	5e-05	0.000400027
Snhg8	-1.23379	0.00145	0.00901484
Gcnt1	-1.23397	5e-05	0.000400027
Fabp5	-1.23429	5e-05	0.000400027
Map3k6	-1.23536	0.00265	0.0154036
Ctsl	-1.23567	5e-05	0.000400027
Ppp3cc	-1.23624	5e-05	0.000400027
Gas7	-1.23634	0.0057	0.0302184
Cetn2	-1.23659	5e-05	0.000400027
Chka	-1.23787	5e-05	0.000400027
Tdrkh	-1.23824	0.01355	0.0634105
Ipo7	-1.23929	5e-05	0.000400027
Rnf20	-1.23953	0.00135	0.00845592
Csf2	-1.24003	0.0003	0.00213966
Gpr137b	-1.24042	5e-05	0.000400027
Stx6	-1.24064	0.0002	0.00147267
Trp53	-1.24077	0.0006	0.0040373
C1qtnf6	-1.24109	5e-05	0.000400027
E430018J23Rik	-1.2441	5e-05	0.000400027
Nfatc4	-1.24462	5e-05	0.000400027
Pter	-1.24523	5e-05	0.000400027
Cacna1c	-1.24539	5e-05	0.000400027
Bola2	-1.2456	5e-05	0.000400027
Mrc2	-1.24606	5e-05	0.000400027
Dnm1	-1.24728	0.04555	0.172
Nav3	-1.24759	5e-05	0.000400027
Rspry1	-1.24773	0.00415	0.0228868
Slc6a8	-1.24803	0.0358	0.141978
Thumpd1	-1.24831	5e-05	0.000400027
Vwa5a	-1.24844	5e-05	0.000400027
Wdr83os	-1.24928	5e-05	0.000400027
Ppargc1a	-1.24969	5e-05	0.000400027
Ang5	-1.25068	0.0018	0.0109352
Psap	-1.25115	5e-05	0.000400027
Fzd1	-1.25122	5e-05	0.000400027
Shf	-1.25175	5e-05	0.000400027
Slc25a45	-1.25193	0.0054	0.0287968
Exoc4	-1.25302	5e-05	0.000400027
Gdf11	-1.2537	5e-05	0.000400027
Gm14443	-1.25413	5e-05	0.000400027
Sirpa	-1.25427	0.00855	0.0428647
Speg	-1.25435	0.0033	0.0186963
Inppl1	-1.25548	0.0167	0.0755779
Crygs	-1.25573	5e-05	0.000400027
Acsl4	-1.25697	0.00025	0.00181047
Mark1	-1.25739	5e-05	0.000400027
Man2a1	-1.25786	5e-05	0.000400027
Mybl1	-1.25821	5e-05	0.000400027
Nek7	-1.25991	5e-05	0.000400027
Vegfa	-1.26025	0.00455	0.0248083
Pot1a	-1.26096	0.01245	0.0590947
Dbi	-1.26179	5e-05	0.000400027
2021-09-08	-1.26189	5e-05	0.000400027
Ppp3ca	-1.26221	0.0003	0.00213966
Atp8b2	-1.2641	5e-05	0.000400027
Tia1	-1.26489	0.00205	0.0122872
Fgfr1	-1.26622	0.0001	0.000772573
Cdk5rap2	-1.26648	0.0102	0.049984
Wdr13	-1.26666	0.03285	0.132381
Epb41l1	-1.26724	5e-05	0.000400027
Nectin3	-1.26765	0.00665	0.0344984
Slc12a2	-1.26808	5e-05	0.000400027
Efhd1	-1.26813	5e-05	0.000400027
Kcnab2	-1.26817	5e-05	0.000400027
Gm19817	-1.26826	0.0302	0.123653
Lclat1	-1.26927	5e-05	0.000400027
Foxd2os	-1.26973	5e-05	0.000400027
Ulk2	-1.26993	0.0001	0.000772573
Zxdc	-1.27027	5e-05	0.000400027
Tspan6	-1.27081	5e-05	0.000400027
Acadm	-1.27124	5e-05	0.000400027
Fmn1	-1.27155	5e-05	0.000400027
Adprh	-1.27222	5e-05	0.000400027
Mitf	-1.27223	5e-05	0.000400027
4933427D14Rik	-1.27365	0.02055	0.0899058
Ddhd2	-1.27396	0.01125	0.0542185
Tanc2	-1.27585	5e-05	0.000400027
Fetub	-1.27627	5e-05	0.000400027
Ptges	-1.27649	0.0429	0.164091
Atp8b2	-1.27692	5e-05	0.000400027
Rabggtb	-1.27743	5e-05	0.000400027
Pink1	-1.27761	5e-05	0.000400027
Lmna	-1.27836	5e-05	0.000400027
Cyb561a3	-1.27897	5e-05	0.000400027
Gm37652	-1.27989	0.0031	0.0177007
Thg1l	-1.28035	5e-05	0.000400027
Cyp26b1	-1.28163	0.04015	0.155533
Dpy19l1	-1.28326	5e-05	0.000400027
Cav1	-1.28338	5e-05	0.000400027
Chka	-1.2842	0.0116	0.0556207
Camk2d	-1.28599	5e-05	0.000400027
Itgb8	-1.28633	5e-05	0.000400027
Tyro3	-1.28659	0.01155	0.0554339
Sat1	-1.28664	5e-05	0.000400027
Pard3	-1.28758	0.0211	0.0919206
Rbms3	-1.28853	5e-05	0.000400027
1500011K16Rik	-1.28867	5e-05	0.000400027
Cpeb1	-1.28882	0.01385	0.0646071
B130055M24Rik	-1.28892	5e-05	0.000400027
Gm14412	-1.28919	5e-05	0.000400027
Fam46b	-1.28968	5e-05	0.000400027
Sun2	-1.29034	5e-05	0.000400027
Ndufc2	-1.29061	0.0026	0.0151558
Smarca2	-1.29117	5e-05	0.000400027
Tle6	-1.29195	0.02215	0.0956835
Fancl	-1.29219	5e-05	0.000400027
Capn1	-1.29223	5e-05	0.000400027
Mbnl1	-1.29235	0.0125	0.0593071
Mecom	-1.29418	5e-05	0.000400027
E2f5	-1.29534	0.0003	0.00213966
Prkrir	-1.29572	0.0254	0.107464
2810428I15Rik	-1.2959	5e-05	0.000400027
Adora2b	-1.29601	5e-05	0.000400027
Nr1d1	-1.29613	5e-05	0.000400027
Acp1	-1.29663	5e-05	0.000400027
Glipr2	-1.29697	0.0064	0.0333468
Qsox1	-1.29706	5e-05	0.000400027
Ufl1	-1.29748	5e-05	0.000400027
Klhl4	-1.29796	5e-05	0.000400027
Btbd1	-1.29932	0.00415	0.0228868
Eva1b	-1.29968	5e-05	0.000400027
Vash2	-1.30096	5e-05	0.000400027
Cryz	-1.30114	5e-05	0.000400027
Uri1	-1.30213	5e-05	0.000400027
Emp1	-1.30222	0.00155	0.0095577
Snx25	-1.30252	5e-05	0.000400027
Klhl26	-1.30406	5e-05	0.000400027
Ssx2ip	-1.30425	0.00965	0.0476868
Tcf19	-1.30447	5e-05	0.000400027
Asic1	-1.30499	5e-05	0.000400027
4930402H24Rik	-1.30636	5e-05	0.000400027
Capns1	-1.30686	0.0001	0.000772573
Trim2	-1.3076	5e-05	0.000400027
Loxl1	-1.30886	5e-05	0.000400027
2021-09-08	-1.30971	0.0002	0.00147267
Akr1c18	-1.30999	5e-05	0.000400027
Slc2a5	-1.31114	0.03995	0.154864
Tcp11l2	-1.31138	5e-05	0.000400027
Ptges	-1.3115	5e-05	0.000400027
Frmd4a	-1.31166	5e-05	0.000400027
Kremen1	-1.31267	5e-05	0.000400027
Rab3a	-1.31273	0.0074	0.0378206
Rdh10	-1.31277	5e-05	0.000400027
Ankrd55	-1.31279	5e-05	0.000400027
Trim16	-1.31292	5e-05	0.000400027
Mtfr1	-1.31345	0.01725	0.0776473
Snai2	-1.31399	5e-05	0.000400027
Fancf	-1.31458	5e-05	0.000400027
Adgrl3	-1.31556	0.00975	0.0481073
Cmtm4	-1.31636	5e-05	0.000400027
Nrp2	-1.31785	5e-05	0.000400027
Psmc4	-1.31953	5e-05	0.000400027
Ttpal	-1.32007	0.00045	0.00310515
Pet100	-1.32072	0.04465	0.169252
Fgfr1	-1.32136	5e-05	0.000400027
Slc7a2	-1.32141	5e-05	0.000400027
Agk	-1.32179	0.00065	0.00435107
Esd	-1.32323	5e-05	0.000400027
Msmo1	-1.3233	0.01805	0.0806063
Lrrcc1	-1.32336	5e-05	0.000400027
Col9a3	-1.32372	5e-05	0.000400027
Cxx1b	-1.32424	5e-05	0.000400027
Acss2	-1.32443	5e-05	0.000400027
Nfix	-1.32454	5e-05	0.000400027
Ndufs1	-1.32501	0.00275	0.0159255
Fam111a	-1.3251	5e-05	0.000400027
Serpina3g	-1.32615	5e-05	0.000400027
Pdgfa	-1.32661	5e-05	0.000400027
Cuedc2	-1.32666	5e-05	0.000400027
Tmem107	-1.32702	0.0003	0.00213966
Mef2c	-1.32702	0.02295	0.0986023
Mbnl1	-1.32708	0.00475	0.0257589
Nmnat2	-1.32731	5e-05	0.000400027
Fxyd5	-1.32875	0.02305	0.0989662
Svep1	-1.32911	5e-05	0.000400027
Nrp2	-1.32924	0.00065	0.00435107
Lrrfip1	-1.3304	5e-05	0.000400027
Rnf145	-1.33071	5e-05	0.000400027
Gm11585	-1.33278	5e-05	0.000400027
Rps6ka6	-1.33327	0.01835	0.0817442
Acsl3	-1.33365	5e-05	0.000400027
Ano3	-1.33395	5e-05	0.000400027
Tmeff1	-1.33446	5e-05	0.000400027
Slc35a1	-1.33657	5e-05	0.000400027
Sccpdh	-1.33782	5e-05	0.000400027
Myeov2	-1.3384	5e-05	0.000400027
Fkbp15	-1.33845	5e-05	0.000400027
Gm14410	-1.33974	5e-05	0.000400027
Rtkn	-1.34001	5e-05	0.000400027
Eri2	-1.34096	5e-05	0.000400027
Bax	-1.34163	0.01075	0.0522263
Apobec1	-1.34187	5e-05	0.000400027
Pak1	-1.34233	0.00145	0.00901484
Aim2	-1.34339	0.0097	0.047892
Mrps6	-1.34344	5e-05	0.000400027
P3h3	-1.34386	5e-05	0.000400027
BC017158	-1.34518	5e-05	0.000400027
Calhm2	-1.3467	0.01375	0.0642069
Mbnl1	-1.34695	5e-05	0.000400027
Ednra	-1.3474	0.0118	0.0564301
Vcan	-1.34819	5e-05	0.000400027
Mbnl1	-1.34894	0.02665	0.1118
Lhx6	-1.3498	0.03115	0.126842
Mbnl1	-1.34995	5e-05	0.000400027
Hspa4l	-1.35033	5e-05	0.000400027
Rabggtb	-1.35104	0.0233	0.0998688
Gnb4	-1.35167	0.00865	0.0432749
Rdh5	-1.35216	0.0005	0.00341938
Ddr2	-1.35374	0.0015	0.00928739
Slit2	-1.35464	0.0003	0.00213966
Rps20	-1.35465	5e-05	0.000400027
Gm14005	-1.35589	0.0001	0.000772573
Psrc1	-1.35627	0.0152	0.069959
Tdrd7	-1.35637	0.02185	0.0946226
Mpzl1	-1.35762	5e-05	0.000400027
Gm20498	-1.35782	0.01475	0.0681863
Lancl3	-1.35813	5e-05	0.000400027
RUNX3	-1.35998	5e-05	0.000400027
Stmn1	-1.3607	5e-05	0.000400027
Nudt9	-1.36098	5e-05	0.000400027
Serpina3i	-1.36188	0.0004	0.00278951
Cyld	-1.36205	0.02745	0.114561
Bpgm	-1.3622	5e-05	0.000400027
Plbd2	-1.3634	5e-05	0.000400027
Plag1	-1.36399	5e-05	0.000400027
Eif4ebp1	-1.36703	5e-05	0.000400027
Chic1	-1.36719	5e-05	0.000400027
Peli2	-1.3687	5e-05	0.000400027
Eid2	-1.36874	5e-05	0.000400027
Lrrk2	-1.36933	0.00405	0.0224091
Errfi1	-1.36952	5e-05	0.000400027
Asah1	-1.36964	5e-05	0.000400027
Arhgef2	-1.37024	5e-05	0.000400027
Dock1	-1.37077	5e-05	0.000400027
Tex40	-1.37109	0.04135	0.15928
Ints12	-1.37121	0.02115	0.0921118
Dnase2a	-1.37287	5e-05	0.000400027
Pnisr	-1.37606	0.01165	0.0558308
Poli	-1.37626	5e-05	0.000400027
Nsdhl	-1.37744	5e-05	0.000400027
Suclg2	-1.37762	0.0412	0.158824
Gas5	-1.37772	5e-05	0.000400027
Cep57l1	-1.37885	0.0034	0.0191931
Gls	-1.37987	5e-05	0.000400027
Fut10	-1.37993	5e-05	0.000400027
Gm42537	-1.37998	0.00155	0.0095577
Orc3	-1.38127	5e-05	0.000400027
Gprc5b	-1.38452	5e-05	0.000400027
Pnisr	-1.38524	5e-05	0.000400027
Plcb4	-1.38529	0.0402	0.15566
Gne	-1.38564	5e-05	0.000400027
Dnm2	-1.38567	0.00295	0.0169383
Dynlt3	-1.38645	5e-05	0.000400027
Ints4	-1.38771	0.00125	0.00789408
Slc25a1	-1.38789	0.00025	0.00181047
Tle6	-1.38809	0.0307	0.125314
Lrrcc1	-1.3882	5e-05	0.000400027
Ifitm2	-1.38834	5e-05	0.000400027
Angpt2	-1.38916	5e-05	0.000400027
P2rx4	-1.38978	5e-05	0.000400027
Ttc30b	-1.39037	5e-05	0.000400027
Bhlhe41	-1.39046	5e-05	0.000400027
Rps20	-1.39284	5e-05	0.000400027
Rpl22l1	-1.39316	0.0001	0.000772573
Tcf4	-1.39339	0.00405	0.0224091
Nphp1	-1.39425	5e-05	0.000400027
Map6	-1.39515	5e-05	0.000400027
Lmna	-1.3973	0.02005	0.0879907
Gnpda1	-1.39848	0.0072	0.0369195
Usp45	-1.39864	5e-05	0.000400027
Scly	-1.4027	5e-05	0.000400027
Jrk	-1.40372	5e-05	0.000400027
Rnh1	-1.40592	5e-05	0.000400027
Hist1h2bp	-1.40614	0.00325	0.0184454
Pfn2	-1.40654	5e-05	0.000400027
Apod	-1.4074	5e-05	0.000400027
Prrg1	-1.40781	5e-05	0.000400027
Sema7a	-1.40812	0.00015	0.00112727
Cav1	-1.40886	5e-05	0.000400027
Syne1	-1.40981	5e-05	0.000400027
Plin2	-1.40998	5e-05	0.000400027
Gm14418	-1.41016	5e-05	0.000400027
Pdgfra	-1.41114	0.0002	0.00147267
Zmat3	-1.41247	5e-05	0.000400027
Ulbp1	-1.41253	5e-05	0.000400027
Mllt3	-1.41273	5e-05	0.000400027
Cnrip1	-1.41607	0.00505	0.0271901
Smad1	-1.41647	5e-05	0.000400027
Sigmar1	-1.41687	5e-05	0.000400027
Ubtd1	-1.41709	5e-05	0.000400027
Cnih4	-1.41712	0.0246	0.104598
Pcdhgc3	-1.41845	5e-05	0.000400027
Tanc2	-1.42037	5e-05	0.000400027
Tmcc2	-1.42155	5e-05	0.000400027
Ophn1	-1.42211	5e-05	0.000400027
Ovca2	-1.42259	0.04335	0.165434
Sh3gl3	-1.42267	0.01255	0.0595131
Zeb1	-1.42314	5e-05	0.000400027
Fn1	-1.42342	0.0009	0.00585719
Slc25a37	-1.42522	5e-05	0.000400027
Reck	-1.42581	5e-05	0.000400027
Baiap2	-1.42757	5e-05	0.000400027
Smarcc2	-1.42871	5e-05	0.000400027
Nabp1	-1.43026	5e-05	0.000400027
Ttc7b	-1.43218	5e-05	0.000400027
Mat2a	-1.43272	5e-05	0.000400027
Slit2	-1.43312	0.0006	0.0040373
Fxyd5	-1.43366	0.0181	0.0807897
Smarca2	-1.43389	0.00145	0.00901484
Ndufaf6	-1.43401	0.03595	0.142373
Sh3bp2	-1.43493	0.0108	0.0524073
Gimap9	-1.43496	5e-05	0.000400027
Adgrl2	-1.43512	5e-05	0.000400027
Gbp9	-1.43545	5e-05	0.000400027
Atp6v1g1	-1.4368	5e-05	0.000400027
Mecom	-1.44105	5e-05	0.000400027
Slx1b	-1.44168	0.00365	0.0204435
Nudt7	-1.44183	0.0325	0.131263
Sat1	-1.44391	0.00155	0.0095577
Hspa4	-1.44484	0.0432	0.164973
Trp53inp1	-1.44487	0.03525	0.140351
Oser1	-1.44678	0.00435	0.0238327
Pcdhb5	-1.44775	0.0346	0.138104
Cndp2	-1.44937	5e-05	0.000400027
Tlr2	-1.45184	5e-05	0.000400027
Mapk6	-1.45192	5e-05	0.000400027
Cyp4f16	-1.4545	0.04715	0.176626
Ggta1	-1.45685	5e-05	0.000400027
Nceh1	-1.45694	5e-05	0.000400027
Oxr1	-1.45748	5e-05	0.000400027
Manea	-1.45788	5e-05	0.000400027
Rb1	-1.4585	5e-05	0.000400027
Synpo	-1.45926	5e-05	0.000400027
Lmf1	-1.4596	5e-05	0.000400027
Tsen34	-1.46288	5e-05	0.000400027
Mipol1	-1.46324	5e-05	0.000400027
Arl16	-1.46411	0.0088	0.0439524
Tmem106b	-1.46567	5e-05	0.000400027
Fgfr1	-1.46663	0.005	0.0269627
Ska1	-1.46668	5e-05	0.000400027
Eef2k	-1.46686	5e-05	0.000400027
Lix1l	-1.46718	5e-05	0.000400027
Rwdd1	-1.46829	0.0085	0.0426472
Gnb4	-1.47065	5e-05	0.000400027
Chst1	-1.472	5e-05	0.000400027
Rbpsuh-rs3	-1.4729	5e-05	0.000400027
Pxmp4	-1.4731	0.01055	0.0514038
Spata6	-1.47328	5e-05	0.000400027
Mllt3	-1.47509	5e-05	0.000400027
Csgalnact1	-1.47519	5e-05	0.000400027
Rufy1	-1.47525	5e-05	0.000400027
Gm10263	-1.47569	0.02645	0.111126
Crmp1	-1.47594	0.00075	0.00495662
Mbd2	-1.47619	5e-05	0.000400027
Igsf8	-1.47677	5e-05	0.000400027
Snx10	-1.47682	5e-05	0.000400027
Gm9987	-1.47744	5e-05	0.000400027
Pros1	-1.48153	5e-05	0.000400027
Emilin1	-1.48204	5e-05	0.000400027
Psrc1	-1.48205	5e-05	0.000400027
Ttc39c	-1.48406	5e-05	0.000400027
Slc41a2	-1.48478	5e-05	0.000400027
Hk1	-1.48552	5e-05	0.000400027
Zeb1	-1.48573	5e-05	0.000400027
Faxc	-1.48602	5e-05	0.000400027
Gnpat	-1.48763	0.0014	0.00874004
Tubgcp2	-1.49045	5e-05	0.000400027
Lrrcc1	-1.49102	0.02765	0.115258
Mtmr11	-1.49157	5e-05	0.000400027
Sh3kbp1	-1.49419	5e-05	0.000400027
Zfp945	-1.49422	0.00325	0.0184454
Gamt	-1.49594	5e-05	0.000400027
Gbp9	-1.49654	5e-05	0.000400027
Atrn	-1.49658	5e-05	0.000400027
Dusp11	-1.49675	0.03985	0.154622
Cdkn2c	-1.49783	0.0009	0.00585719
Arhgap24	-1.50211	5e-05	0.000400027
Mrpl33	-1.5025	5e-05	0.000400027
Dus2	-1.50303	5e-05	0.000400027
Repin1	-1.50319	5e-05	0.000400027
Ctsd	-1.50388	5e-05	0.000400027
Nfu1	-1.5052	0.0497	0.184225
Sat1	-1.50745	5e-05	0.000400027
Adamts12	-1.50818	5e-05	0.000400027
Pgpep1	-1.50821	5e-05	0.000400027
Tfpi	-1.51007	0.00835	0.0419831
Nagk	-1.51021	0.0005	0.00341938
Plcd1	-1.51038	5e-05	0.000400027
Gm14322	-1.51119	5e-05	0.000400027
Gpsm2	-1.51129	0.0114	0.054807
Abhd14b	-1.5151	5e-05	0.000400027
Gm6166	-1.51678	5e-05	0.000400027
Lgals1	-1.51687	5e-05	0.000400027
Tenm4	-1.51711	5e-05	0.000400027
Epb41l1	-1.518	5e-05	0.000400027
Prosc	-1.51885	5e-05	0.000400027
Ccnc	-1.52011	5e-05	0.000400027
Hapln4	-1.52137	5e-05	0.000400027
Ly6e	-1.52156	5e-05	0.000400027
Gm12602	-1.52282	0.04915	0.18259
Srxn1	-1.5231	5e-05	0.000400027
Lurap1l	-1.5237	5e-05	0.000400027
Tbc1d2	-1.5243	5e-05	0.000400027
Osbpl1a	-1.52701	0.00205	0.0122872
Bend6	-1.52826	5e-05	0.000400027
Gm14305	-1.5289	5e-05	0.000400027
Mfhas1	-1.5297	5e-05	0.000400027
Pcdh18	-1.52971	5e-05	0.000400027
Acsl1	-1.53	5e-05	0.000400027
Gk	-1.53068	5e-05	0.000400027
Runx2	-1.53089	5e-05	0.000400027
Igfbp6	-1.53235	5e-05	0.000400027
Fam78b	-1.53431	5e-05	0.000400027
Lzts2	-1.53483	5e-05	0.000400027
Tspyl4	-1.53575	5e-05	0.000400027
Gm6806	-1.53634	5e-05	0.000400027
Mbnl1	-1.54181	0.00325	0.0184454
Mavs	-1.54224	5e-05	0.000400027
Nudt7	-1.54509	0.0059	0.0311037
Nadk2	-1.54549	0.00035	0.00246516
Pdxk	-1.54568	5e-05	0.000400027
Hist1h2an	-1.54693	5e-05	0.000400027
Msmo1	-1.547	0.0049	0.0264929
Slc25a45	-1.54866	5e-05	0.000400027
Eid1	-1.55047	5e-05	0.000400027
Arrdc3	-1.55059	5e-05	0.000400027
Ptpdc1	-1.5529	5e-05	0.000400027
Arntl2	-1.55328	0.02855	0.118354
Lmo7	-1.55875	0.0483	0.180217
Mtmr10	-1.55942	5e-05	0.000400027
Stc1	-1.56018	5e-05	0.000400027
Fosl1	-1.56091	5e-05	0.000400027
Ecm1	-1.56119	5e-05	0.000400027
Msmo1	-1.56135	5e-05	0.000400027
Fat4	-1.5621	5e-05	0.000400027
Gnao1	-1.56332	0.03125	0.127157
Gsto1	-1.56371	5e-05	0.000400027
Plin2	-1.564	0.03245	0.131131
Slc23a2	-1.5648	5e-05	0.000400027
Capns1	-1.56664	5e-05	0.000400027
Pkig	-1.572	0.00045	0.00310515
Olfml1	-1.57252	5e-05	0.000400027
Chchd7	-1.5738	0.0005	0.00341938
Ift74	-1.57488	0.0032	0.018205
Gins3	-1.5749	5e-05	0.000400027
Slfn3	-1.57493	0.00635	0.033113
Sbf2	-1.57494	5e-05	0.000400027
Armc2	-1.57537	0.00085	0.00556061
Hmga2	-1.57642	5e-05	0.000400027
Ccnd1	-1.57672	5e-05	0.000400027
Gas2	-1.57797	0.0252	0.106778
Pcbp4	-1.57845	0.0004	0.00278951
Timp1	-1.57883	5e-05	0.000400027
Tada1	-1.57932	5e-05	0.000400027
Siglecg	-1.58078	5e-05	0.000400027
Tmbim6	-1.58215	5e-05	0.000400027
Acsl1	-1.5842	5e-05	0.000400027
Snhg5	-1.58858	0.04125	0.158949
Rnf157	-1.59034	0.03185	0.129122
Tmeff1	-1.59125	5e-05	0.000400027
Akr1b8	-1.59174	5e-05	0.000400027
Rassf4	-1.59284	5e-05	0.000400027
Nedd4l	-1.59286	5e-05	0.000400027
Casp3	-1.59299	5e-05	0.000400027
Kcnk2	-1.59314	0.00885	0.0441631
Repin1	-1.59342	0.00025	0.00181047
Cpt1c	-1.59443	5e-05	0.000400027
Cd81	-1.59443	5e-05	0.000400027
Ezh1	-1.59448	0.0023	0.013616
Parp3	-1.59452	5e-05	0.000400027
Sphk1	-1.59454	5e-05	0.000400027
H1f0	-1.59458	5e-05	0.000400027
Sgk1	-1.59582	5e-05	0.000400027
Ier5	-1.59718	5e-05	0.000400027
Acyp2	-1.59813	5e-05	0.000400027
Nabp1	-1.59877	5e-05	0.000400027
Dixdc1	-1.59903	5e-05	0.000400027
Slc2a6	-1.59958	5e-05	0.000400027
Pcdhb14	-1.60071	0.02585	0.10899
Slc41a1	-1.60084	5e-05	0.000400027
Mfge8	-1.60153	5e-05	0.000400027
Eml1	-1.60374	0.00125	0.00789408
Atp8b2	-1.60508	0.0046	0.0250446
Angptl2	-1.60672	0.00485	0.0262383
Fgfr1	-1.60866	5e-05	0.000400027
Tmem176a	-1.61209	5e-05	0.000400027
Baiap2	-1.61581	5e-05	0.000400027
Tmod1	-1.61669	0.02855	0.118354
Dlg3	-1.61742	5e-05	0.000400027
Psrc1	-1.61808	5e-05	0.000400027
Caap1	-1.61912	5e-05	0.000400027
Kdm7a	-1.62015	5e-05	0.000400027
Lsp1	-1.62129	5e-05	0.000400027
Gnb2	-1.62409	0.0175	0.0786083
Galnt2	-1.6244	0.0342	0.136797
Lrrc32	-1.6304	5e-05	0.000400027
Txndc16	-1.63051	5e-05	0.000400027
Slit2	-1.63068	5e-05	0.000400027
Zcchc17	-1.63295	0.0244	0.103982
Nrp2	-1.63611	5e-05	0.000400027
Pax3	-1.6363	5e-05	0.000400027
Rab39b	-1.63707	5e-05	0.000400027
Tspan11	-1.63756	5e-05	0.000400027
Rsrc1	-1.6402	5e-05	0.000400027
Spn	-1.6404	5e-05	0.000400027
Polr2l	-1.64209	5e-05	0.000400027
Gm14399	-1.64235	5e-05	0.000400027
Trib2	-1.6434	5e-05	0.000400027
RP23-74O12.6	-1.64472	5e-05	0.000400027
Mef2c	-1.64676	5e-05	0.000400027
Slc30a4	-1.64693	5e-05	0.000400027
Ggta1	-1.6477	0.0115	0.0552173
4930523C07Rik	-1.64812	5e-05	0.000400027
Ankrd27	-1.65086	0.04885	0.181834
Pik3c2a	-1.65149	0.00065	0.00435107
Cttn	-1.65272	5e-05	0.000400027
Stom	-1.65736	5e-05	0.000400027
B3galnt1	-1.65944	5e-05	0.000400027
Ly6e	-1.66036	0.048	0.179349
Fam234b	-1.6621	5e-05	0.000400027
Hgsnat	-1.66291	0.0214	0.0929946
E430018J23Rik	-1.66389	5e-05	0.000400027
Atp8b2	-1.6697	0.03745	0.14709
1810059H22Rik	-1.66995	0.0228	0.0980977
Rbl2	-1.67123	0.0165	0.0748451
Fgd4	-1.67193	0.00145	0.00901484
Ebf3	-1.67307	0.0156	0.0714219
Tbc1d4	-1.67467	5e-05	0.000400027
Mtcl1	-1.6748	5e-05	0.000400027
Mn1	-1.67924	5e-05	0.000400027
Eps8	-1.68723	0.003	0.0171883
Mllt3	-1.68809	0.00745	0.0380332
Cdk10	-1.6896	0.04505	0.170411
Pak1	-1.69159	5e-05	0.000400027
Swap70	-1.69605	5e-05	0.000400027
Man2a1	-1.69732	0.001	0.00644123
Gstm1	-1.69855	5e-05	0.000400027
Gm1673	-1.70015	0.0004	0.00278951
Tcf4	-1.70149	5e-05	0.000400027
4930447F24Rik	-1.70298	5e-05	0.000400027
Osbpl1a	-1.7037	0.0347	0.138491
Axl	-1.70789	5e-05	0.000400027
Cep70	-1.7109	5e-05	0.000400027
Mef2c	-1.71097	0.03555	0.141297
Pdp1	-1.71185	5e-05	0.000400027
Gm14636	-1.7122	5e-05	0.000400027
Plec	-1.71228	0.00355	0.0199353
Notch1	-1.71286	5e-05	0.000400027
Nr2f1	-1.71338	0.01835	0.0817442
2210016F16Rik	-1.71358	5e-05	0.000400027
Pik3c2a	-1.71437	5e-05	0.000400027
Pik3c2a	-1.71504	5e-05	0.000400027
Ccl2	-1.72112	0.0007	0.0046575
Gm13230	-1.72247	5e-05	0.000400027
Pam	-1.72485	5e-05	0.000400027
Plxna2	-1.72517	5e-05	0.000400027
Emp3	-1.72614	5e-05	0.000400027
Stoml2	-1.72646	5e-05	0.000400027
Lmna	-1.72913	5e-05	0.000400027
Nadk2	-1.72918	5e-05	0.000400027
Hspb11	-1.73022	5e-05	0.000400027
Ampd2	-1.7307	0.0082	0.0413024
Gdnf	-1.73301	5e-05	0.000400027
Iqgap2	-1.73961	5e-05	0.000400027
Epb41l1	-1.74036	0.003	0.0171883
Aldh1l2	-1.74036	5e-05	0.000400027
Lpin1	-1.74066	5e-05	0.000400027
Pcdhb21	-1.74324	0.0049	0.0264929
Fam110b	-1.74352	0.0453	0.171171
Mmp19	-1.74445	5e-05	0.000400027
Dact3	-1.74512	5e-05	0.000400027
Dio2	-1.74528	0.0008	0.00526321
Pcbp4	-1.74572	0.0441	0.167575
Ttc39c	-1.74697	5e-05	0.000400027
Chchd7	-1.74752	5e-05	0.000400027
Fxyd5	-1.74885	5e-05	0.000400027
Mbnl1	-1.7522	5e-05	0.000400027
Mpp1	-1.75291	5e-05	0.000400027
Gata2	-1.75588	5e-05	0.000400027
Gria4	-1.75746	5e-05	0.000400027
Ngf	-1.75984	5e-05	0.000400027
Trim30a	-1.76027	5e-05	0.000400027
Hist1h1a	-1.76187	5e-05	0.000400027
Sh3rf3	-1.76418	0.02135	0.092813
Slit2	-1.76754	5e-05	0.000400027
Gas5	-1.76924	0.04955	0.183744
Ggta1	-1.76927	5e-05	0.000400027
Shc2	-1.77139	0.01545	0.0708931
Tmem86a	-1.7719	5e-05	0.000400027
Fubp1	-1.77355	0.00085	0.00556061
Cpa6	-1.77434	0.01595	0.0727811
Slu7	-1.77596	5e-05	0.000400027
Hdac11	-1.77606	5e-05	0.000400027
Ahcy	-1.77638	5e-05	0.000400027
Slc19a2	-1.77677	5e-05	0.000400027
Tanc2	-1.7778	0.00815	0.0410917
Nfix	-1.77799	5e-05	0.000400027
Sfxn5	-1.78059	5e-05	0.000400027
Gm14636	-1.78269	5e-05	0.000400027
Nrp2	-1.78405	5e-05	0.000400027
Eno2	-1.78418	5e-05	0.000400027
Srgap3	-1.78656	5e-05	0.000400027
Tfpi	-1.7866	5e-05	0.000400027
Gm14418	-1.78735	5e-05	0.000400027
Gss	-1.78743	0.03325	0.133683
Lrrc19	-1.79115	0.00045	0.00310515
Vcan	-1.79419	5e-05	0.000400027
Camk2d	-1.79553	0.0067	0.034698
Nrp2	-1.79608	0.04115	0.158713
Plac8	-1.79716	5e-05	0.000400027
Nrp2	-1.79833	5e-05	0.000400027
Rps6ka6	-1.79835	5e-05	0.000400027
Lmo7	-1.79982	5e-05	0.000400027
Nae1	-1.80045	0.00025	0.00181047
Hyal1	-1.80131	0.0252	0.106778
Axl	-1.80159	0.0438	0.166827
Zfhx4	-1.80348	5e-05	0.000400027
Plcg2	-1.80471	5e-05	0.000400027
Adgrl3	-1.80984	0.00895	0.0446325
Fam110b	-1.81018	5e-05	0.000400027
Gm14322	-1.81111	5e-05	0.000400027
Fam3c	-1.81132	5e-05	0.000400027
Nadk2	-1.82049	5e-05	0.000400027
Rhoj	-1.82204	5e-05	0.000400027
Lrig1	-1.82351	5e-05	0.000400027
Arhgef40	-1.82549	0.0384	0.150052
Il6st	-1.82658	0.0007	0.0046575
Map6	-1.82838	0.0103	0.0504139
Cx3cl1	-1.83136	5e-05	0.000400027
Crnde	-1.83248	5e-05	0.000400027
Gdf10	-1.83361	5e-05	0.000400027
Gng10	-1.83431	5e-05	0.000400027
Cdsn	-1.83532	5e-05	0.000400027
Rgma	-1.8378	5e-05	0.000400027
Ampd3	-1.83936	5e-05	0.000400027
Plekho1	-1.83998	5e-05	0.000400027
Ggta1	-1.84223	5e-05	0.000400027
Nrp2	-1.843	0.00035	0.00246516
Adam19	-1.845	5e-05	0.000400027
Fjx1	-1.84545	5e-05	0.000400027
Fgfr1	-1.84613	0.02095	0.091364
Timp1	-1.84889	5e-05	0.000400027
Stc2	-1.84946	5e-05	0.000400027
Trp53inp1	-1.85022	5e-05	0.000400027
Cd34	-1.85265	0.00695	0.0358204
B630019K06Rik	-1.85274	0.00465	0.0252894
Pfn2	-1.85405	5e-05	0.000400027
Glipr2	-1.8603	5e-05	0.000400027
Rps27l	-1.86391	5e-05	0.000400027
Bnip3	-1.86668	5e-05	0.000400027
Itpripl1	-1.86745	5e-05	0.000400027
Sh3kbp1	-1.86799	5e-05	0.000400027
Zfp764	-1.87915	5e-05	0.000400027
Kitl	-1.88181	5e-05	0.000400027
Rai2	-1.88383	0.0013	0.00818014
Zfp37	-1.88412	5e-05	0.000400027
Mkx	-1.88467	5e-05	0.000400027
Rgcc	-1.8855	5e-05	0.000400027
Murc	-1.88729	5e-05	0.000400027
Pdk4	-1.88892	5e-05	0.000400027
Lmo7	-1.88959	5e-05	0.000400027
Zfp345	-1.88996	5e-05	0.000400027
Rtkn	-1.89151	5e-05	0.000400027
9030617O03Rik	-1.89473	0.0017	0.0103849
Mri1	-1.89792	5e-05	0.000400027
Ggta1	-1.89895	5e-05	0.000400027
Stambpl1	-1.89982	5e-05	0.000400027
Slit2	-1.89985	0.0109	0.0528415
Cryz	-1.9008	0.0408	0.157632
Parp3	-1.9035	5e-05	0.000400027
Dap	-1.90414	5e-05	0.000400027
Hic1	-1.90681	5e-05	0.000400027
Plin4	-1.90809	0.01675	0.0757511
Arhgef40	-1.90905	5e-05	0.000400027
B4galnt4	-1.90939	5e-05	0.000400027
Bak1	-1.9102	0.00205	0.0122872
Col16a1	-1.9132	0.00315	0.017959
Rgs12	-1.91948	0.0212	0.0923118
Rab7b	-1.92104	5e-05	0.000400027
Sp140	-1.92764	5e-05	0.000400027
Slc6a8	-1.93095	0.0008	0.00526321
Slc24a3	-1.93517	5e-05	0.000400027
Zfhx4	-1.93551	5e-05	0.000400027
Aamdc	-1.93659	0.0333	0.133848
Aldh1a7	-1.93956	5e-05	0.000400027
Stambpl1	-1.94026	0.03825	0.149582
Map6	-1.94108	5e-05	0.000400027
Phlda3	-1.94133	5e-05	0.000400027
Adcy7	-1.94134	0.03625	0.143373
Lrrn4cl	-1.94265	5e-05	0.000400027
Ralgds	-1.94545	5e-05	0.000400027
Sqstm1	-1.95057	0.0004	0.00278951
Rtn4	-1.95163	0.01535	0.0705273
Fam110b	-1.95184	5e-05	0.000400027
Fam3c	-1.95692	5e-05	0.000400027
Tmem268	-1.95763	5e-05	0.000400027
Mrpl52	-1.95817	0.00505	0.0271901
Gata2	-1.95963	5e-05	0.000400027
Eml1	-1.96335	5e-05	0.000400027
Sfmbt2	-1.96468	5e-05	0.000400027
Plec	-1.96605	5e-05	0.000400027
Psat1	-1.96607	0.0008	0.00526321
Twist2	-1.96855	5e-05	0.000400027
Rbm12b1	-1.96878	0.00665	0.0344984
Rpsa	-1.97134	0.03	0.123101
Angptl2	-1.97664	5e-05	0.000400027
1700024P16Rik	-1.97783	5e-05	0.000400027
Slit2	-1.98398	5e-05	0.000400027
Fam132a	-1.98487	5e-05	0.000400027
Mmp14	-1.98552	5e-05	0.000400027
Glt8d2	-1.99098	5e-05	0.000400027
Lgals3	-1.99267	5e-05	0.000400027
Pcdhb17	-1.99534	0.00085	0.00556061
Gria4	-1.99759	5e-05	0.000400027
Plaa	-1.99803	0.0129	0.0608918
Repin1	-2.00352	5e-05	0.000400027
Lhfpl4	-2.00728	5e-05	0.000400027
Zmat3	-2.00887	5e-05	0.000400027
Slc5a3	-2.01697	5e-05	0.000400027
Fyb	-2.01934	0.04925	0.182871
Slc27a1	-2.02306	5e-05	0.000400027
Itpr2	-2.02829	5e-05	0.000400027
Hspb11	-2.0283	5e-05	0.000400027
Htra1	-2.02865	5e-05	0.000400027
Micall2	-2.03264	5e-05	0.000400027
Six1	-2.03637	5e-05	0.000400027
Adam12	-2.03772	5e-05	0.000400027
Ddr2	-2.03969	5e-05	0.000400027
Kng2	-2.04256	5e-05	0.000400027
Zcchc14	-2.04324	0.04035	0.156134
Dock1	-2.0437	5e-05	0.000400027
Cpq	-2.04954	5e-05	0.000400027
Adra1d	-2.05534	5e-05	0.000400027
Prpf19	-2.05551	0.0042	0.023123
Pdp1	-2.05686	5e-05	0.000400027
Lmo7	-2.05969	0.00335	0.0189368
Nptxr	-2.06075	5e-05	0.000400027
Mtcl1	-2.06323	5e-05	0.000400027
Psrc1	-2.06404	0.04135	0.15928
Chst11	-2.06584	5e-05	0.000400027
Podnl1	-2.06721	5e-05	0.000400027
Rassf4	-2.06836	0.0002	0.00147267
Tpm2	-2.0703	5e-05	0.000400027
Plec	-2.07715	5e-05	0.000400027
Dennd2a	-2.07892	5e-05	0.000400027
Lrrc8d	-2.07972	0.00475	0.0257589
Mpp1	-2.08545	5e-05	0.000400027
Repin1	-2.08551	0.006	0.0315536
Gm5886	-2.08641	0.00035	0.00246516
Sgk1	-2.08793	5e-05	0.000400027
Dcxr	-2.08797	5e-05	0.000400027
Gm37795	-2.09769	5e-05	0.000400027
Gm5886	-2.09956	0.00015	0.00112727
Gas5	-2.10184	0.01925	0.0850911
Fcgrt	-2.1049	0.00045	0.00310515
Plec	-2.10557	5e-05	0.000400027
Cln8	-2.11127	0.0144	0.0668143
Aqp1	-2.13175	5e-05	0.000400027
Bnip3	-2.13647	5e-05	0.000400027
Tspan9	-2.14571	0.00225	0.013348
Atf5	-2.15172	5e-05	0.000400027
Rps6	-2.15346	0.01955	0.0862233
Klra6	-2.15543	5e-05	0.000400027
Slc6a8	-2.15574	5e-05	0.000400027
Ppdpf	-2.15953	5e-05	0.000400027
Fbln2	-2.16929	0.00095	0.00614895
Il11ra1	-2.17471	0.02115	0.0921118
Ldhb	-2.18154	0.0104	0.0508373
Car13	-2.18976	5e-05	0.000400027
Fxyd5	-2.19402	5e-05	0.000400027
Ldhb	-2.19447	5e-05	0.000400027
Caap1	-2.19602	5e-05	0.000400027
Inpp4b	-2.19666	0.00185	0.0112179
Grasp	-2.1993	5e-05	0.000400027
Rhbdf1	-2.20111	0.0404	0.156287
Tmem80	-2.20383	5e-05	0.000400027
Ces1a	-2.20789	0.00075	0.00495662
Gm37644	-2.20983	0.02135	0.092813
Blvrb	-2.21062	5e-05	0.000400027
Fam19a5	-2.21226	5e-05	0.000400027
Sipa1l2	-2.21823	5e-05	0.000400027
Casp12	-2.22041	5e-05	0.000400027
Scn1b	-2.22172	0.00335	0.0189368
Syne3	-2.22269	5e-05	0.000400027
Gas5	-2.22384	5e-05	0.000400027
Macrod1	-2.22731	5e-05	0.000400027
Lpin1	-2.23585	5e-05	0.000400027
Eef2k	-2.23667	5e-05	0.000400027
Arl2bp	-2.23752	5e-05	0.000400027
Trp53inp1	-2.23802	5e-05	0.000400027
Lrrc8d	-2.23921	0.03615	0.143028
Zfp365	-2.24175	5e-05	0.000400027
Casp12	-2.24188	5e-05	0.000400027
Brinp3	-2.25659	0.0374	0.146932
Clip2	-2.2593	5e-05	0.000400027
Rtn4	-2.26186	5e-05	0.000400027
Ankrd29	-2.26346	5e-05	0.000400027
Itpr2	-2.26632	5e-05	0.000400027
Gas5	-2.26939	0.02005	0.0879907
Ngef	-2.26993	5e-05	0.000400027
Matn2	-2.27005	5e-05	0.000400027
Ankrd29	-2.27154	0.00205	0.0122872
Rtkn	-2.27439	5e-05	0.000400027
Mmp2	-2.27691	5e-05	0.000400027
Tnfrsf11b	-2.27779	5e-05	0.000400027
Ampd3	-2.28079	0.013	0.0612615
Fam110b	-2.28165	5e-05	0.000400027
Ptpre	-2.28658	0.01125	0.0542185
Bpgm	-2.29156	5e-05	0.000400027
2610507I01Rik	-2.29879	0.00265	0.0154036
Ppm1e	-2.2995	5e-05	0.000400027
Npr3	-2.29992	5e-05	0.000400027
Matn2	-2.30037	5e-05	0.000400027
Pak1	-2.30765	5e-05	0.000400027
Lmo7	-2.31466	5e-05	0.000400027
Dennd2a	-2.31898	5e-05	0.000400027
Eml1	-2.31954	5e-05	0.000400027
Slc31a2	-2.32113	5e-05	0.000400027
Arhgef10l	-2.32171	5e-05	0.000400027
Fam110b	-2.32315	0.0472	0.176769
Rasa3	-2.32657	5e-05	0.000400027
Mapkapk3	-2.34057	5e-05	0.000400027
Mr1	-2.34291	5e-05	0.000400027
Ralgds	-2.35259	5e-05	0.000400027
Nid1	-2.36254	5e-05	0.000400027
Dcxr	-2.36406	0.00025	0.00181047
Ppia	-2.36547	5e-05	0.000400027
Fhl2	-2.36629	5e-05	0.000400027
Gria1	-2.36634	5e-05	0.000400027
Tcf4	-2.37395	5e-05	0.000400027
Mgst2	-2.38277	0.00365	0.0204435
Tcaf2	-2.3857	5e-05	0.000400027
Adamts14	-2.39829	5e-05	0.000400027
Capns1	-2.40278	5e-05	0.000400027
Vegfd	-2.40506	5e-05	0.000400027
Mfge8	-2.40519	0.00235	0.0138865
Pcdh18	-2.40834	5e-05	0.000400027
Chchd7	-2.41266	5e-05	0.000400027
Gfod1	-2.41387	5e-05	0.000400027
Clec2d	-2.41495	5e-05	0.000400027
Obfc1	-2.42177	0.038	0.148798
Cela1	-2.42617	5e-05	0.000400027
Rab7b	-2.42629	5e-05	0.000400027
Chchd7	-2.43712	5e-05	0.000400027
Fanca	-2.4377	0.04425	0.168032
Efna1	-2.44281	5e-05	0.000400027
Htra1	-2.44473	5e-05	0.000400027
Pgpep1	-2.4497	5e-05	0.000400027
Prrx1	-2.46278	0.0002	0.00147267
Cd34	-2.46502	5e-05	0.000400027
Atp10a	-2.46606	5e-05	0.000400027
Rgs16	-2.46616	0.0011	0.00703225
Platr16	-2.4678	5e-05	0.000400027
Nr2f1	-2.47987	5e-05	0.000400027
Fgfr1	-2.47993	5e-05	0.000400027
Htr2a	-2.48005	5e-05	0.000400027
Cd34	-2.48348	5e-05	0.000400027
Npr2	-2.48878	5e-05	0.000400027
Srgap3	-2.48983	5e-05	0.000400027
Nav3	-2.50608	5e-05	0.000400027
Tnfrsf22	-2.50785	0.0325	0.131263
Ecm1	-2.50943	0.00805	0.0406601
Npr2	-2.51517	5e-05	0.000400027
Slco4a1	-2.51919	0.0011	0.00703225
Rab11fip5	-2.52049	5e-05	0.000400027
Ifit3	-2.52111	5e-05	0.000400027
Pttg1	-2.52346	5e-05	0.000400027
Plag1	-2.52766	5e-05	0.000400027
Qsox1	-2.52896	5e-05	0.000400027
Dnm1	-2.52939	5e-05	0.000400027
Zfhx4	-2.5294	5e-05	0.000400027
Nppb	-2.53219	5e-05	0.000400027
Col12a1	-2.53547	5e-05	0.000400027
Gas5	-2.54086	5e-05	0.000400027
Trnp1	-2.551	5e-05	0.000400027
Mysm1	-2.55415	5e-05	0.000400027
Nipal1	-2.55712	5e-05	0.000400027
Gm16589	-2.56052	5e-05	0.000400027
Plaa	-2.56178	5e-05	0.000400027
Pax3	-2.56191	5e-05	0.000400027
Mgp	-2.56219	5e-05	0.000400027
Ntn1	-2.56378	5e-05	0.000400027
Plaa	-2.56461	0.00165	0.0101082
Mysm1	-2.57445	5e-05	0.000400027
Prkcdbp	-2.57634	5e-05	0.000400027
Dapk1	-2.5783	5e-05	0.000400027
Ptgs2	-2.5831	5e-05	0.000400027
Mfsd9	-2.59215	5e-05	0.000400027
Hist3h2bb-ps	-2.59444	5e-05	0.000400027
Map6	-2.59861	5e-05	0.000400027
Osr1	-2.59894	5e-05	0.000400027
Fam110b	-2.60069	5e-05	0.000400027
Pcdh19	-2.61543	5e-05	0.000400027
Zfp52	-2.61615	5e-05	0.000400027
Chil1	-2.61714	5e-05	0.000400027
Itpripl2	-2.63292	5e-05	0.000400027
Cotl1	-2.63578	5e-05	0.000400027
Ptn	-2.64279	5e-05	0.000400027
Gna14	-2.6432	5e-05	0.000400027
Cd200	-2.64476	0.0359	0.142275
Iqsec1	-2.66789	0.01435	0.0666575
Fam26e	-2.67711	5e-05	0.000400027
Cd59a	-2.67782	5e-05	0.000400027
Rgma	-2.68389	5e-05	0.000400027
Rab11fip5	-2.68553	5e-05	0.000400027
Slc27a1	-2.68666	5e-05	0.000400027
Medag	-2.70322	5e-05	0.000400027
Tbx15	-2.70913	5e-05	0.000400027
Inpp4b	-2.71356	5e-05	0.000400027
Epb41l3	-2.72269	5e-05	0.000400027
Col12a1	-2.72515	5e-05	0.000400027
Cspg4	-2.72774	0.01475	0.0681863
Rgs3	-2.73132	5e-05	0.000400027
Glrb	-2.73806	5e-05	0.000400027
Arhgap22	-2.73859	5e-05	0.000400027
Glrb	-2.75112	5e-05	0.000400027
Ephx1	-2.75438	0.0001	0.000772573
Dusp10	-2.7618	5e-05	0.000400027
Apln	-2.76548	5e-05	0.000400027
Cd300lb	-2.76792	0.0424	0.162439
Sgk1	-2.78644	5e-05	0.000400027
Megf10	-2.78809	5e-05	0.000400027
Podnl1	-2.79427	5e-05	0.000400027
Fxyd5	-2.7972	5e-05	0.000400027
Alx4	-2.81395	5e-05	0.000400027
Pik3r5	-2.81464	5e-05	0.000400027
Gem	-2.82248	5e-05	0.000400027
Cd109	-2.82995	5e-05	0.000400027
Ly6c1	-2.83036	0.0004	0.00278951
Plaa	-2.83705	5e-05	0.000400027
Slit2	-2.84374	5e-05	0.000400027
Cyp2c55	-2.84378	5e-05	0.000400027
Pax3	-2.85406	5e-05	0.000400027
Ccng1	-2.85475	5e-05	0.000400027
Fam3c	-2.86013	5e-05	0.000400027
Serpina3i	-2.86171	5e-05	0.000400027
Galnt18	-2.86354	5e-05	0.000400027
Rassf4	-2.86475	5e-05	0.000400027
Mylip	-2.86499	5e-05	0.000400027
Aim2	-2.86624	0.0068	0.0351555
2021-09-09	-2.87678	5e-05	0.000400027
Pdgfra	-2.88055	5e-05	0.000400027
Cd300lb	-2.89045	0.001	0.00644123
Trnp1	-2.89403	5e-05	0.000400027
Sox9	-2.93274	5e-05	0.000400027
Capg	-2.93591	5e-05	0.000400027
Prune2	-2.94821	5e-05	0.000400027
Ndrg4	-2.95306	5e-05	0.000400027
Rbp1	-2.95406	5e-05	0.000400027
Gpc1	-2.96067	5e-05	0.000400027
Fst	-2.96619	5e-05	0.000400027
Tnfrsf22	-2.96673	5e-05	0.000400027
Fam92a	-2.97074	0.0027	0.015668
Gm12602	-2.97507	5e-05	0.000400027
Plaa	-2.977	5e-05	0.000400027
Mab21l1	-2.9801	0.04205	0.161331
Terc	-2.99747	5e-05	0.000400027
Ly6c1	-3.00895	5e-05	0.000400027
Adm	-3.0127	5e-05	0.000400027
Cdkn1a	-3.03891	5e-05	0.000400027
Itgbl1	-3.04645	0.02345	0.100407
Gm8129	-3.04687	0.00135	0.00845592
Gas7	-3.05416	5e-05	0.000400027
Cd200	-3.06739	5e-05	0.000400027
3830403N18Rik	-3.06889	5e-05	0.000400027
Mr1	-3.08548	5e-05	0.000400027
Lhfpl2	-3.09291	5e-05	0.000400027
Cnr1	-3.1008	0.0406	0.157007
Sprr1a	-3.12105	5e-05	0.000400027
Loxl4	-3.12379	5e-05	0.000400027
Tnfrsf22	-3.1238	5e-05	0.000400027
Rasa4	-3.12691	0.00515	0.0276594
Slc27a1	-3.13124	5e-05	0.000400027
Ankrd1	-3.13308	5e-05	0.000400027
S100a4	-3.13669	5e-05	0.000400027
Ly6c1	-3.13913	5e-05	0.000400027
Ndrg4	-3.14735	5e-05	0.000400027
Tmem47	-3.14829	5e-05	0.000400027
Myo5b	-3.1508	5e-05	0.000400027
Ngf	-3.16073	0.03585	0.142139
Ift74	-3.17208	5e-05	0.000400027
Hmgn2	-3.17277	5e-05	0.000400027
Prkar2b	-3.17277	5e-05	0.000400027
Lcn2	-3.18009	5e-05	0.000400027
Ank	-3.18778	5e-05	0.000400027
Mgst3	-3.20085	5e-05	0.000400027
Serpina3h	-3.23104	5e-05	0.000400027
Loxl3	-3.23397	5e-05	0.000400027
Gcnt4	-3.23956	5e-05	0.000400027
Tpbg	-3.25771	5e-05	0.000400027
Serpinf1	-3.26057	0.0005	0.00341938
Dysf	-3.26702	0.0093	0.0461641
Trp53	-3.27964	5e-05	0.000400027
Perp	-3.28776	5e-05	0.000400027
Cytip	-3.29287	0.0003	0.00213966
2010111I01Rik	-3.30092	5e-05	0.000400027
Gas5	-3.30256	0.0001	0.000772573
Dkk2	-3.31477	5e-05	0.000400027
Brinp3	-3.31591	0.0437	0.166517
Wfdc3	-3.31895	0.03125	0.127157
Otud6b	-3.33036	0.02235	0.0964461
Lama4	-3.33988	5e-05	0.000400027
Sema5a	-3.34467	5e-05	0.000400027
Pdgfra	-3.34756	0.00045	0.00310515
Pcdh19	-3.35277	5e-05	0.000400027
Mgst2	-3.38569	5e-05	0.000400027
Postn	-3.38707	0.0061	0.0319976
Fam131b	-3.39668	0.03415	0.136633
Lgalsl	-3.40453	5e-05	0.000400027
Ccl7	-3.40896	5e-05	0.000400027
Jun	-3.414	5e-05	0.000400027
Adh7	-3.4281	5e-05	0.000400027
Cd248	-3.43167	5e-05	0.000400027
Eda2r	-3.46676	5e-05	0.000400027
Twist2	-3.46798	5e-05	0.000400027
Gnao1	-3.4775	0.0011	0.00703225
Ms4a4d	-3.4893	5e-05	0.000400027
Scmh1	-3.50833	5e-05	0.000400027
Havcr2	-3.50981	0.0265	0.111305
Cped1	-3.54125	5e-05	0.000400027
Arhgap22	-3.55352	5e-05	0.000400027
1810011O10Rik	-3.55409	5e-05	0.000400027
Ass1	-3.5748	5e-05	0.000400027
Dcxr	-3.57602	5e-05	0.000400027
Plpp3	-3.5797	5e-05	0.000400027
Rnf130	-3.59359	5e-05	0.000400027
Layn	-3.60503	0.0001	0.000772573
Oaf	-3.60643	0.04865	0.181269
Sparc	-3.61713	0.0148	0.0683755
Irx2	-3.62138	5e-05	0.000400027
Serpinf1	-3.63063	5e-05	0.000400027
Kcnn4	-3.65294	5e-05	0.000400027
Tm4sf1	-3.68028	5e-05	0.000400027
Id4	-3.71005	5e-05	0.000400027
Adgra2	-3.73854	5e-05	0.000400027
Prkar2b	-3.75455	5e-05	0.000400027
Prrx1	-3.76787	5e-05	0.000400027
Slpi	-3.78294	5e-05	0.000400027
Eda2r	-3.79288	0.02525	0.106939
Il18rap	-3.81043	5e-05	0.000400027
Mrgprf	-3.82941	5e-05	0.000400027
Serpina3n	-3.84073	5e-05	0.000400027
Clmp	-3.84165	5e-05	0.000400027
Myo5b	-3.84733	0.0245	0.104271
Layn	-3.85258	5e-05	0.000400027
Ephx1	-3.90065	5e-05	0.000400027
Serpinf1	-3.90748	5e-05	0.000400027
Itga7	-3.94752	5e-05	0.000400027
Dclk1	-3.95225	5e-05	0.000400027
Steap3	-4.01541	5e-05	0.000400027
Gas5	-4.02942	5e-05	0.000400027
Cbr2	-4.03973	5e-05	0.000400027
Serpinf1	-4.0586	5e-05	0.000400027
Fabp4	-4.10178	5e-05	0.000400027
Prrx1	-4.16766	5e-05	0.000400027
Lrrk2	-4.1691	5e-05	0.000400027
Ly6a	-4.18378	0.0139	0.0648003
Postn	-4.19969	0.01285	0.0606938
Prrx1	-4.21638	5e-05	0.000400027
Prrx1	-4.22395	5e-05	0.000400027
Tm4sf1	-4.23335	5e-05	0.000400027
Hgf	-4.23627	0.00325	0.0184454
Plcl2	-4.24018	5e-05	0.000400027
2021-09-05	-4.26306	5e-05	0.000400027
Grem1	-4.33194	5e-05	0.000400027
Tm4sf1	-4.34441	5e-05	0.000400027
Oaf	-4.34924	5e-05	0.000400027
Capg	-4.3905	5e-05	0.000400027
Abca1	-4.44962	5e-05	0.000400027
Rgs2	-4.45144	5e-05	0.000400027
Gfra2	-4.45631	0.00115	0.00732291
Shc2	-4.46894	5e-05	0.000400027
Ly6a	-4.48267	0.0142	0.0660762
Shox2	-4.60856	0.01605	0.0731784
Col6a3	-4.66938	5e-05	0.000400027
S1pr3	-4.69414	5e-05	0.000400027
H60b	-4.69743	5e-05	0.000400027
Postn	-4.73309	0.04755	0.177947
Fez1	-4.73713	5e-05	0.000400027
Irx1	-4.7682	0.00025	0.00181047
Bgn	-4.8031	5e-05	0.000400027
Kcnj2	-4.86565	5e-05	0.000400027
Crabp2	-4.90342	5e-05	0.000400027
Dclk1	-4.92191	0.0444	0.168516
Pla2g7	-4.93063	5e-05	0.000400027
Spp1	-4.93511	5e-05	0.000400027
Col6a3	-5.03406	0.0124	0.0588821
Tm4sf1	-5.06076	0.0022	0.0130908
Sfrp1	-5.07078	5e-05	0.000400027
Ak1	-5.1118	0.0208	0.0908413
Cyp2j6	-5.16195	0.0001	0.000772573
Glipr1	-5.16725	5e-05	0.000400027
Wisp2	-5.17945	5e-05	0.000400027
Gm10260	-5.26196	0.0067	0.034698
Pdgfrb	-5.28549	5e-05	0.000400027
Itgbl1	-5.50522	5e-05	0.000400027
Rps2-ps10	-5.50847	5e-05	0.000400027
Brinp3	-5.54908	0.0431	0.164661
Angptl2	-5.5739	5e-05	0.000400027
Tgfbi	-5.62966	5e-05	0.000400027
Capn6	-5.72118	5e-05	0.000400027
Il1rl1	-5.7621	0.0327	0.131882
Thbs2	-5.90877	5e-05	0.000400027
Klra4	-5.98435	5e-05	0.000400027
Ramp3	-6.0182	5e-05	0.000400027
Bgn	-6.12535	5e-05	0.000400027
Dkk3	-6.29922	5e-05	0.000400027
Il1rl1	-6.62531	0.0026	0.0151558
Gm13394	-6.95086	5e-05	0.000400027
Postn	-7.15848	0.01305	0.0614651
Cck	-7.17992	0.0053	0.0283606
Ccl8	-7.40157	5e-05	0.000400027
Gpnmb	-7.40209	5e-05	0.000400027
Gpnmb	-7.76612	5e-05	0.000400027
Postn	-8.17308	5e-05	0.000400027
Prl2c2	-8.64864	5e-05	0.000400027
Il1rl1	-9.03116	5e-05	0.000400027
Spp1	-9.54449	5e-05	0.000400027
