# Supplementary material for: STAT3/miR-130b-3p/MBNL1 feedback loop regulated by mTORC1 signaling promotes angiogenesis and tumor growth
Source: J Exp Clin Cancer Res. 2022 Oct 11;41:297. doi: 10.1186/s13046-022-02513-z (PMC9552455; doi:10.1186/s13046-022-02513-z)
Supplement: Supplementary file 5 — Additional file 5: Supplementary Table 9. List of the downregulated differentially expressed genes from DEGs in angiofibroma(AF) of TSC patients vs. normal skin. All genes were identified with FDR-adjusted p-value < 0.05 and absolute value of log2(FC) > 1. [file 13046_2022_2513_MOESM5_ESM.xlsx]

## Sheet: Dataset 2
Supplementary Table 9. List of the downregulated differentially expressed genes from DEGs in angiofibroma(AF) of TSC patients vs. normal skin. All genes were identified with FDR-adjusted p-value < 0.05 and absolute value of log2(FC) > 1.
ID	adj.P.Val	P.Value	t	B	logFC	Gene.symbol	Gene.title
203908_at	0.949907	0.0307	-2.60041	-3.3121	-1.00105	SLC4A4	solute carrier family 4 member 4
217384_x_at	0.84566	0.0096	-3.34773	-2.4612	-1.00566	LOC100293211	uncharacterized LOC100293211
221530_s_at	0.965624	0.0453	-2.35386	-3.604	-1.0068	BHLHE41	basic helix-loop-helix family member e41
214034_at	0.973323	0.0468	-2.33417	-3.6273	-1.00843	ERAP1	endoplasmic reticulum aminopeptidase 1
215503_at	0.855835	0.0104	-3.29806	-2.5154	-1.00963	SPINT3	serine peptidase inhibitor, Kunitz type 3
207651_at	0.841598	0.00807	-3.46265	-2.3375	-1.01469	GPR171	G protein-coupled receptor 171
216058_s_at	0.841598	0.00803	-3.46622	-2.3337	-1.01483	CYP2C19	cytochrome P450 family 2 subfamily C member 19
214660_at	0.949907	0.0294	-2.62629	-3.2817	-1.01505	ITGA1	integrin subunit alpha 1
211126_s_at	0.921841	0.02	-2.87234	-2.9947	-1.01597	CSRP2	cysteine and glycine rich protein 2
220259_at	0.951885	0.0356	-2.50597	-3.4237	-1.01647	PLEKHH3	pleckstrin homology, MyTH4 and FERM domain containing H3
210946_at	0.795537	0.00487	-3.80375	-1.9844	-1.01887	PLPP1	phospholipid phosphatase 1
216328_at	0.949907	0.0301	-2.6118	-3.2987	-1.01973	SIGLEC8	sialic acid binding Ig like lectin 8
218608_at	0.889322	0.0157	-3.02621	-2.8185	-1.01997	ATP13A2	ATPase 13A2
221032_s_at	0.948682	0.0266	-2.68936	-3.2076	-1.02464	TMPRSS5	transmembrane protease, serine 5
208173_at	0.949907	0.0312	-2.58954	-3.325	-1.02627	IFNB1	interferon beta 1
211340_s_at	0.948682	0.0268	-2.68678	-3.2106	-1.02888	MIR6756///MCAM	microRNA 6756///melanoma cell adhesion molecule
205413_at	0.826213	0.00664	-3.59358	-2.1995	-1.03073	MPPED2	metallophosphoesterase domain containing 2
215662_at	0.965624	0.0454	-2.35337	-3.6045	-1.03116
205568_at	0.951885	0.0369	-2.48367	-3.4501	-1.03378	AQP9	aquaporin 9
205765_at	0.560309	0.00127	-4.77469	-1.1012	-1.0352	CYP3A5	cytochrome P450 family 3 subfamily A member 5
205780_at	0.889322	0.0149	-3.06031	-2.7799	-1.03522	BIK	BCL2 interacting killer
AFFX-r2-Bs-thr-3_s_at	0.948682	0.0271	-2.67844	-3.2204	-1.03762
213276_at	0.858468	0.0118	-3.21188	-2.6103	-1.03772	CAMK2B	calcium/calmodulin dependent protein kinase II beta
214401_at	0.962934	0.0421	-2.4003	-3.5489	-1.03796	PAX1	paired box 1
219334_s_at	0.889322	0.014	-3.09916	-2.7361	-1.03871	NABP1	nucleic acid binding protein 1
205179_s_at	0.96091	0.0397	-2.4369	-3.5055	-1.04169	ADAM8	ADAM metallopeptidase domain 8
205977_s_at	0.951941	0.0382	-2.46109	-3.4768	-1.0428	EPHA1	EPH receptor A1
207084_at	0.948682	0.0265	-2.69323	-3.2031	-1.04284	POU3F2	POU class 3 homeobox 2
217066_s_at	0.945455	0.0243	-2.74805	-3.139	-1.04823	DMPK	dystrophia myotonica protein kinase
212879_x_at	0.951885	0.0367	-2.48751	-3.4455	-1.04912	PIAS4	protein inhibitor of activated STAT 4
208329_at	0.889322	0.0171	-2.97424	-2.8777	-1.04952	PBOV1	prostate and breast cancer overexpressed 1
221126_at	0.948682	0.0253	-2.72244	-3.1689	-1.04968	DKK3	dickkopf WNT signaling pathway inhibitor 3
210842_at	0.951885	0.035	-2.51765	-3.4098	-1.05037	NRP2	neuropilin 2
215135_at	0.879501	0.0125	-3.17437	-2.6519	-1.05086	DNPEP	aspartyl aminopeptidase
204161_s_at	0.898817	0.0186	-2.91926	-2.9407	-1.05211	ENPP4	ectonucleotide pyrophosphatase/phosphodiesterase 4 (putative)
210044_s_at	0.965024	0.0432	-2.384	-3.5682	-1.05221	LYL1	LYL1, basic helix-loop-helix family member
205941_s_at	0.889322	0.0171	-2.97111	-2.8813	-1.05228	COL10A1	collagen type X alpha 1 chain
209999_x_at	0.718452	0.00377	-3.98173	-1.8089	-1.05483	SOCS1	suppressor of cytokine signaling 1
209985_s_at	0.972402	0.0465	-2.33792	-3.6229	-1.05952	ASCL1	achaete-scute family bHLH transcription factor 1
205316_at	0.948682	0.0284	-2.65002	-3.2538	-1.06108	SLC15A2	solute carrier family 15 member 2
208561_at	0.962934	0.0421	-2.40057	-3.5485	-1.06165	ABCC9	ATP binding cassette subfamily C member 9
216478_at	0.96091	0.0396	-2.43839	-3.5037	-1.06248
203444_s_at	0.581518	0.00149	-4.65419	-1.201	-1.06402	MTA2	metastasis associated 1 family member 2
203817_at	0.978987	0.0499	-2.29347	-3.6756	-1.06477	GUCY1B3	guanylate cyclase 1 soluble subunit beta
214990_at	0.870065	0.0122	-3.18967	-2.6349	-1.07092	PIGO	phosphatidylinositol glycan anchor biosynthesis class O
206189_at	0.965624	0.0452	-2.35498	-3.6026	-1.07292	UNC5C	unc-5 netrin receptor C
217161_x_at	0.922491	0.0205	-2.85734	-3.012	-1.07484	ACAN	aggrecan
207234_at	0.841598	0.00827	-3.44648	-2.3548	-1.07494	RFX3	regulatory factor X3
210954_s_at	0.728677	0.00408	-3.92627	-1.8629	-1.07894	TSC22D2	TSC22 domain family member 2
215249_at	0.949907	0.0318	-2.57679	-3.34	-1.08478	RPL35A	ribosomal protein L35a
217284_x_at	0.978987	0.0488	-2.30692	-3.6596	-1.08821	SERHL2	serine hydrolase-like 2
202897_at	0.898817	0.0187	-2.9149	-2.9457	-1.0886	SIRPA	signal regulatory protein alpha
213790_at	0.889322	0.0178	-2.94505	-2.9111	-1.08924	ADAM12	ADAM metallopeptidase domain 12
208084_at	0.913585	0.0194	-2.89053	-2.9737	-1.08968	LOC100505984///ITGB6	uncharacterized LOC100505984///integrin subunit beta 6
200906_s_at	0.965624	0.046	-2.34492	-3.6146	-1.09007	PALLD	palladin, cytoskeletal associated protein
220832_at	0.948682	0.0283	-2.65218	-3.2512	-1.09039	TLR8	toll like receptor 8
220389_at	0.945455	0.0246	-2.74009	-3.1482	-1.09371	CCDC81	coiled-coil domain containing 81
205901_at	0.889322	0.0175	-2.95645	-2.898	-1.09392	PNOC	prepronociceptin
220501_at	0.96091	0.0406	-2.42377	-3.521	-1.09394	ACTL7A	actin like 7A
209936_at	0.898817	0.0184	-2.92479	-2.9343	-1.09411	RBM5	RNA binding motif protein 5
207281_x_at	0.718452	0.00373	-3.98927	-1.8016	-1.09446	VCX2	variable charge, X-linked 2
220601_at	0.889322	0.0139	-3.1041	-2.7306	-1.0973	C16orf70	chromosome 16 open reading frame 70
213663_s_at	0.951941	0.0381	-2.46404	-3.4733	-1.0991	FAM134B	family with sequence similarity 134 member B
218720_x_at	0.889322	0.0144	-3.0842	-2.753	-1.09942	SEZ6L2	seizure related 6 homolog like 2
219411_at	0.839287	0.00758	-3.5042	-2.2934	-1.1001	ELMO3	engulfment and cell motility 3
217178_at	0.858468	0.0117	-3.21793	-2.6036	-1.10034	RARG	retinoic acid receptor gamma
221184_at	0.889322	0.0142	-3.093	-2.743	-1.10076
216458_at	0.957816	0.0389	-2.44948	-3.4906	-1.10885	PQLC3	PQ loop repeat containing 3
211549_s_at	0.951282	0.0322	-2.56976	-3.3483	-1.11094	HPGD	hydroxyprostaglandin dehydrogenase 15-(NAD)
216963_s_at	0.549179	0.00113	-4.8589	-1.0331	-1.11264	GAP43	growth associated protein 43
211885_x_at	0.889322	0.0169	-2.98023	-2.8709	-1.11353	FUT6	fucosyltransferase 6
215614_at	0.816091	0.0063	-3.62877	-2.1629	-1.11428
220781_at	0.889322	0.017	-2.97548	-2.8763	-1.11472	44896	deleted in esophageal cancer 1
205657_at	0.943756	0.023	-2.78346	-3.0977	-1.11544	HAAO	3-hydroxyanthranilate 3,4-dioxygenase
211232_x_at	0.949907	0.0317	-2.57896	-3.3374	-1.11694	GLP1R	glucagon like peptide 1 receptor
211434_s_at	0.949907	0.0311	-2.59133	-3.3228	-1.1185	CCRL2	C-C motif chemokine receptor like 2
216200_at	0.889322	0.016	-3.0144	-2.8319	-1.11947	PLEKHM1	pleckstrin homology and RUN domain containing M1
221462_x_at	0.948682	0.0272	-2.67534	-3.224	-1.12049	KLK15	kallikrein related peptidase 15
203889_at	0.96091	0.0395	-2.44096	-3.5007	-1.12505	SCG5	secretogranin V
220156_at	0.96091	0.0411	-2.41486	-3.5316	-1.12657	EFCAB1	EF-hand calcium binding domain 1
221242_at	0.965024	0.0442	-2.36957	-3.5853	-1.12827
215885_at	0.951885	0.0354	-2.51058	-3.4182	-1.13343	SSX2B	SSX family member 2B
205957_at	0.897808	0.0183	-2.929	-2.9295	-1.13815	PLXNB3	plexin B3
220984_s_at	0.965024	0.0434	-2.38041	-3.5725	-1.13824	SLCO5A1	solute carrier organic anion transporter family member 5A1
205342_s_at	0.973729	0.0472	-2.32821	-3.6344	-1.14004	SULT1C2	sulfotransferase family 1C member 2
205648_at	0.96091	0.0403	-2.42779	-3.5163	-1.14112	WNT2	Wnt family member 2
210122_at	0.949907	0.0296	-2.62274	-3.2858	-1.14113	PRM2	protamine 2
214886_s_at	0.951885	0.0364	-2.49164	-3.4406	-1.14145	N4BP2L1	NEDD4 binding protein 2 like 1
212651_at	0.858468	0.0119	-3.20891	-2.6135	-1.14264	RHOBTB1	Rho related BTB domain containing 1
206796_at	0.965624	0.0451	-2.35675	-3.6005	-1.14804	WISP1	WNT1 inducible signaling pathway protein 1
206307_s_at	0.800551	0.00562	-3.70624	-2.0832	-1.1482	FOXD1	forkhead box D1
210313_at	0.829852	0.00674	-3.58315	-2.2104	-1.14991	LILRA4	leukocyte immunoglobulin like receptor A4
207135_at	0.855835	0.0109	-3.26569	-2.5509	-1.15015	HTR2A	5-hydroxytryptamine receptor 2A
210626_at	0.951885	0.0357	-2.50494	-3.4249	-1.15256	AKAP1	A-kinase anchoring protein 1
203009_at	0.917572	0.0196	-2.8836	-2.9817	-1.15543	BCAM	basal cell adhesion molecule (Lutheran blood group)
216867_s_at	0.84566	0.00946	-3.35778	-2.4503	-1.15604	PDGFA	platelet derived growth factor subunit A
219970_at	0.917954	0.0197	-2.88118	-2.9845	-1.15983	GIPC2	GIPC PDZ domain containing family member 2
204627_s_at	0.889322	0.0169	-2.97959	-2.8716	-1.16086	ITGB3	integrin subunit beta 3
207054_at	0.918609	0.0199	-2.87622	-2.9902	-1.16136	IMPG1	interphotoreceptor matrix proteoglycan 1
209189_at	0.96091	0.0397	-2.43738	-3.5049	-1.16154	FOS	Fos proto-oncogene, AP-1 transcription factor subunit
222357_at	0.951941	0.0382	-2.46094	-3.477	-1.16246	ZBTB20	zinc finger and BTB domain containing 20
AFFX-ThrX-3_at	0.841598	0.00878	-3.40676	-2.3974	-1.16632
220005_at	0.84566	0.00953	-3.35266	-2.4559	-1.16859	P2RY13	purinergic receptor P2Y13
212821_at	0.889322	0.0155	-3.03387	-2.8098	-1.17537	PLEKHG3	pleckstrin homology and RhoGEF domain containing G3
211341_at	0.855835	0.0102	-3.30613	-2.5065	-1.17591	POU4F1	POU class 4 homeobox 1
213539_at	0.938695	0.0224	-2.79937	-3.0792	-1.18095	CD3D	CD3d molecule
206267_s_at	0.951885	0.0338	-2.53962	-3.3839	-1.18167	MATK	megakaryocyte-associated tyrosine kinase
205468_s_at	0.965024	0.044	-2.3721	-3.5823	-1.18383	IRF5	interferon regulatory factor 5
210304_at	0.949907	0.0297	-2.62141	-3.2874	-1.18425	PDE6B	phosphodiesterase 6B
202885_s_at	0.922491	0.0211	-2.83858	-3.0337	-1.18812	PPP2R1B	protein phosphatase 2 scaffold subunit Abeta
211037_s_at	0.889322	0.0153	-3.04545	-2.7967	-1.19012	MBOAT7	membrane bound O-acyltransferase domain containing 7
205138_s_at	0.948682	0.0277	-2.66489	-3.2363	-1.19165	UST	uronyl 2-sulfotransferase
204361_s_at	0.965024	0.0438	-2.37495	-3.5789	-1.19322	SKAP2	src kinase associated phosphoprotein 2
209993_at	0.935003	0.0222	-2.80674	-3.0706	-1.19925	ABCB1	ATP binding cassette subfamily B member 1
213808_at	0.978987	0.0492	-2.30252	-3.6649	-1.20219	ADAM23	ADAM metallopeptidase domain 23
217979_at	0.855835	0.0108	-3.27197	-2.544	-1.20261	TSPAN13	tetraspanin 13
207130_at	0.946969	0.025	-2.7302	-3.1598	-1.20332	ZMYND8	zinc finger MYND-type containing 8
210323_at	0.943756	0.0236	-2.76559	-3.1185	-1.20619	TEKT2	tektin 2
219820_at	0.898817	0.0188	-2.91334	-2.9475	-1.20754	SLC6A16	solute carrier family 6 member 16
208069_x_at	0.96091	0.0394	-2.44169	-3.4998	-1.20798	GH2///GH1///CSHL1///CSH1	growth hormone 2///growth hormone 1///chorionic somatomammotropin hormone like 1///chorionic somatomammotropin hormone 1
221262_s_at	0.951885	0.0353	-2.51092	-3.4178	-1.21134	SLC2A11	solute carrier family 2 member 11
207413_s_at	0.889322	0.0142	-3.09434	-2.7415	-1.21156	SCN5A	sodium voltage-gated channel alpha subunit 5
220254_at	0.965024	0.0433	-2.38238	-3.5701	-1.21237	LRP12	LDL receptor related protein 12
222124_at	0.922491	0.0208	-2.84757	-3.0233	-1.21269	HIF3A	hypoxia inducible factor 3 alpha subunit
220903_at	0.978987	0.0485	-2.311	-3.6548	-1.21412	GFM1	G elongation factor mitochondrial 1
222059_at	0.949907	0.0293	-2.62993	-3.2774	-1.21553	ZNF335	zinc finger protein 335
220562_at	0.951885	0.0374	-2.4746	-3.4608	-1.21933	CYP2W1	cytochrome P450 family 2 subfamily W member 1
210587_at	0.957816	0.0388	-2.45155	-3.4881	-1.21941	INHBE	inhibin beta E subunit
216799_at	0.965024	0.0443	-2.36872	-3.5863	-1.2197
205009_at	0.945455	0.0246	-2.74117	-3.147	-1.22341	TFF1	trefoil factor 1
208399_s_at	0.943756	0.0235	-2.76846	-3.1152	-1.22806	EDN3	endothelin 3
220604_x_at	0.649254	0.0022	-4.36288	-1.4535	-1.22941	FTCD	formimidoyltransferase cyclodeaminase
207380_x_at	0.965024	0.0439	-2.37443	-3.5796	-1.23405	NOX1	NADPH oxidase 1
218839_at	0.617772	0.00173	-4.54019	-1.2979	-1.23576	HEY1	hes related family bHLH transcription factor with YRPW motif 1
221350_at	0.951885	0.036	-2.4988	-3.4321	-1.23602	HOXC8	homeobox C8
219870_at	0.951885	0.0369	-2.48314	-3.4507	-1.23618	ATF7IP2	activating transcription factor 7 interacting protein 2
201690_s_at	0.951363	0.0324	-2.56471	-3.3542	-1.23756	TPD52	tumor protein D52
206761_at	0.949907	0.0318	-2.57769	-3.3389	-1.23777	CD96	CD96 molecule
202936_s_at	0.951282	0.0323	-2.56753	-3.3509	-1.2383	SOX9	SRY-box 9
219160_s_at	0.855835	0.0107	-3.27691	-2.5385	-1.24335	PAPOLG	poly(A) polymerase gamma
206300_s_at	0.96091	0.0405	-2.42401	-3.5208	-1.24464	PTHLH	parathyroid hormone like hormone
217569_x_at	0.889322	0.0154	-3.04059	-2.8022	-1.2463
207423_s_at	0.973729	0.0476	-2.323	-3.6406	-1.25024	ADAM20	ADAM metallopeptidase domain 20
216459_x_at	0.858468	0.0118	-3.21112	-2.6111	-1.25028	DDR1-AS1	DDR1 antisense RNA 1 (head to head)
206519_x_at	0.855835	0.0111	-3.2543	-2.5634	-1.25215	SIGLEC6	sialic acid binding Ig like lectin 6
219912_s_at	0.914782	0.0195	-2.88689	-2.9779	-1.25281	ENPP3	ectonucleotide pyrophosphatase/phosphodiesterase 3
202952_s_at	0.889322	0.015	-3.05703	-2.7836	-1.25369	ADAM12	ADAM metallopeptidase domain 12
205600_x_at	0.795537	0.00511	-3.77092	-2.0175	-1.25374	HOXB5	homeobox B5
215546_at	0.718452	0.00368	-3.99695	-1.7941	-1.25718	PSMD5	proteasome 26S subunit, non-ATPase 5
209070_s_at	0.96091	0.0402	-2.42894	-3.5149	-1.25749	RGS5	regulator of G-protein signaling 5
221602_s_at	0.948682	0.0288	-2.64078	-3.2646	-1.25761	FCMR	Fc fragment of IgM receptor
206228_at	0.898817	0.0184	-2.92411	-2.9351	-1.25886	PAX2	paired box 2
202724_s_at	0.841598	0.00819	-3.45338	-2.3474	-1.26161	FOXO1	forkhead box O1
39402_at	0.800551	0.006	-3.66126	-2.1293	-1.26208	IL1B	interleukin 1 beta
207848_at	0.922491	0.021	-2.83986	-3.0322	-1.26366	AVP	arginine vasopressin
215266_at	0.973729	0.0476	-2.32346	-3.64	-1.26729	DNAH3	dynein axonemal heavy chain 3
216610_at	0.949907	0.0307	-2.5991	-3.3137	-1.26752	SLC6A2	solute carrier family 6 member 2
208231_at	0.978987	0.049	-2.30482	-3.6621	-1.26919	NRG1	neuregulin 1
221438_s_at	0.949907	0.0301	-2.61237	-3.2981	-1.27284	TEX12	testis expressed 12
207257_at	0.965624	0.0459	-2.34518	-3.6143	-1.27389	EPO	erythropoietin
215838_at	0.898817	0.0188	-2.91312	-2.9477	-1.27398	LILRA5	leukocyte immunoglobulin like receptor A5
210491_at	0.951885	0.0375	-2.47363	-3.4619	-1.27734
207491_at	0.922491	0.0203	-2.86238	-3.0062	-1.27926	MOGAT2	monoacylglycerol O-acyltransferase 2
214460_at	0.841598	0.00883	-3.40314	-2.4013	-1.28136	LSAMP	limbic system-associated membrane protein
216299_s_at	0.800551	0.00604	-3.65766	-2.133	-1.2821	XRCC3	X-ray repair cross complementing 3
205712_at	0.889322	0.0151	-3.051	-2.7904	-1.28293	PTPRD	protein tyrosine phosphatase, receptor type D
208567_s_at	0.965624	0.046	-2.34471	-3.6148	-1.28594	LOC100996843///KCNJ18///KCNJ12	ATP-sensitive inward rectifier potassium channel 12-like///potassium voltage-gated channel subfamily J member 18///potassium voltage-gated channel subfamily J member 12
216151_at	0.948682	0.0279	-2.65971	-3.2424	-1.28993
206635_at	0.8343	0.00696	-3.56154	-2.233	-1.2904	CHRNB2	cholinergic receptor nicotinic beta 2 subunit
222272_x_at	0.951885	0.037	-2.48195	-3.4521	-1.29382	SCIN	scinderin
221835_at	0.718452	0.00338	-4.05738	-1.7361	-1.30058	DTX3	deltex E3 ubiquitin ligase 3
215678_at	0.855835	0.0104	-3.29291	-2.521	-1.30292	LOC440792	proline dehydrogenase 1 pseudogene
206454_s_at	0.965024	0.0436	-2.37825	-3.575	-1.30428	RHO	rhodopsin
208228_s_at	0.795537	0.00508	-3.77531	-2.013	-1.30887	FGFR2	fibroblast growth factor receptor 2
206677_at	0.718452	0.00352	-4.02953	-1.7627	-1.31426	KRT31	keratin 31
211024_s_at	0.847127	0.00981	-3.3337	-2.4765	-1.31533	NKX2-1	NK2 homeobox 1
211129_x_at	0.747947	0.00433	-3.88491	-1.9036	-1.31699	EDA	ectodysplasin A
206334_at	0.948682	0.0284	-2.64986	-3.254	-1.31837	LIPF	lipase F, gastric type
219689_at	0.718452	0.00285	-4.17942	-1.621	-1.31878	SEMA3G	semaphorin 3G
222238_s_at	0.747947	0.00433	-3.88419	-1.9043	-1.31902	POLM	DNA polymerase mu
221232_s_at	0.948682	0.0274	-2.67121	-3.2289	-1.31977	ANKRD2	ankyrin repeat domain 2
211390_at	0.855835	0.0108	-3.26822	-2.5481	-1.3204	N4BP2L1	NEDD4 binding protein 2 like 1
213993_at	0.889322	0.0152	-3.04786	-2.794	-1.32097	SPON1	spondin 1
206799_at	0.949907	0.0301	-2.61291	-3.2974	-1.32237	SCGB1D2	secretoglobin family 1D member 2
215045_at	0.88057	0.0127	-3.16657	-2.6606	-1.32388	CELF3	CUGBP, Elav-like family member 3
205148_s_at	0.949907	0.0313	-2.58785	-3.3269	-1.32538	CLCN4	chloride voltage-gated channel 4
215882_at	0.948682	0.027	-2.68029	-3.2182	-1.32555	CEP152	centrosomal protein 152
207316_at	0.948682	0.0287	-2.64293	-3.2621	-1.32575	HAS1	hyaluronan synthase 1
209621_s_at	0.617772	0.00179	-4.51418	-1.3203	-1.32844	PDLIM3	PDZ and LIM domain 3
210869_s_at	0.949907	0.0313	-2.58719	-3.3277	-1.32851	MIR6756///MCAM	microRNA 6756///melanoma cell adhesion molecule
205721_at	0.96091	0.0405	-2.42465	-3.52	-1.3317	GFRA2	GDNF family receptor alpha 2
207045_at	0.913585	0.0194	-2.89185	-2.9722	-1.33472	VPS50	VPS50, EARP/GARPII complex subunit
203913_s_at	0.948682	0.0256	-2.71542	-3.1771	-1.33506	HPGD	hydroxyprostaglandin dehydrogenase 15-(NAD)
202509_s_at	0.841598	0.00832	-3.44225	-2.3593	-1.33544	TNFAIP2	TNF alpha induced protein 2
208576_s_at	0.889322	0.0141	-3.09611	-2.7395	-1.33564	HIST1H3B	histone cluster 1, H3b
221089_at	0.718452	0.00281	-4.1877	-1.6133	-1.33597	NOX3	NADPH oxidase 3
220959_s_at	0.935003	0.022	-2.81222	-3.0643	-1.34009	OBP2A///OBP2B	odorant binding protein 2A///odorant binding protein 2B
215858_at	0.943756	0.024	-2.75563	-3.1301	-1.34404
217472_at	0.84566	0.00957	-3.35024	-2.4585	-1.34653
205984_at	0.964093	0.0424	-2.39517	-3.5549	-1.34796	CRHBP	corticotropin releasing hormone binding protein
208358_s_at	0.951885	0.0331	-2.55161	-3.3697	-1.34803	UGT8	UDP glycosyltransferase 8
208396_s_at	0.841598	0.00849	-3.42937	-2.3731	-1.34859	PDE1A	phosphodiesterase 1A
215253_s_at	0.839287	0.00766	-3.49776	-2.3002	-1.34978	RCAN1	regulator of calcineurin 1
220536_at	0.889322	0.0168	-2.98233	-2.8685	-1.35023	VRTN	vertebrae development associated
210248_at	0.948682	0.0277	-2.66426	-3.237	-1.35466	WNT7A	Wnt family member 7A
219562_at	0.855835	0.0108	-3.27337	-2.5424	-1.35576	RAB26	RAB26, member RAS oncogene family
206731_at	0.951941	0.0385	-2.45707	-3.4816	-1.3582	CNKSR2	connector enhancer of kinase suppressor of Ras 2
210750_s_at	0.943756	0.0233	-2.77453	-3.1081	-1.3583	DLGAP1	DLG associated protein 1
206251_s_at	0.922491	0.0211	-2.83661	-3.036	-1.3592	AVPR1A	arginine vasopressin receptor 1A
219523_s_at	0.889322	0.0179	-2.94284	-2.9136	-1.35943	TENM3	teneurin transmembrane protein 3
216866_s_at	0.951885	0.0353	-2.51173	-3.4168	-1.36043	COL14A1	collagen type XIV alpha 1 chain
216709_at	0.617772	0.00178	-4.51747	-1.3175	-1.36232
207773_x_at	0.921841	0.0201	-2.86891	-2.9987	-1.36422	CYP3A43	cytochrome P450 family 3 subfamily A member 43
213343_s_at	0.889322	0.0161	-3.01182	-2.8349	-1.36958	GDPD5	glycerophosphodiester phosphodiesterase domain containing 5
213094_at	0.978987	0.0495	-2.29825	-3.6699	-1.36969	ADGRG6	adhesion G protein-coupled receptor G6
221325_at	0.951885	0.0328	-2.5579	-3.3623	-1.37256	KCNK13	potassium two pore domain channel subfamily K member 13
210717_at	0.718452	0.00324	-4.08703	-1.7079	-1.37556
217350_at	0.62252	0.002	-4.43486	-1.3896	-1.38057	MIR492///KRT19P2	microRNA 492///keratin 19 pseudogene 2
203951_at	0.922491	0.0211	-2.83807	-3.0343	-1.38132	CNN1	calponin 1
210551_s_at	0.841598	0.00856	-3.4235	-2.3794	-1.3856	ASMT	acetylserotonin O-methyltransferase
215981_at	0.949907	0.0302	-2.61075	-3.3	-1.3856	LOC100505534	uncharacterized LOC100505534
216400_at	0.948682	0.0268	-2.68626	-3.2112	-1.38572	LOC100510710///GBAP1	glucosylceramidase-like///glucosylceramidase beta pseudogene 1
210065_s_at	0.951885	0.0346	-2.52394	-3.4024	-1.38666	UPK1B	uroplakin 1B
205572_at	0.795537	0.00539	-3.73438	-2.0545	-1.38928	ANGPT2	angiopoietin 2
215107_s_at	0.889322	0.0163	-3.00466	-2.843	-1.38992	TTC22	tetratricopeptide repeat domain 22
213197_at	0.858468	0.0113	-3.243	-2.5758	-1.39091	ASTN1	astrotactin 1
204685_s_at	0.943756	0.0229	-2.78622	-3.0945	-1.39568	ATP2B2	ATPase plasma membrane Ca2+ transporting 2
207798_s_at	0.949907	0.0295	-2.626	-3.282	-1.40169	ATXN2L	ataxin 2 like
210192_at	0.965024	0.0429	-2.38844	-3.5629	-1.40292	ATP8A1	ATPase phospholipid transporting 8A1
208370_s_at	0.618376	0.00188	-4.47983	-1.3502	-1.40736	RCAN1	regulator of calcineurin 1
214842_s_at	0.951885	0.037	-2.48105	-3.4532	-1.40784	ALB	albumin
209016_s_at	0.800551	0.00602	-3.65972	-2.1309	-1.40882	KRT7	keratin 7
206382_s_at	0.965624	0.0454	-2.35294	-3.605	-1.41143	BDNF	brain derived neurotrophic factor
207804_s_at	0.951885	0.0362	-2.49599	-3.4355	-1.41271	FCN2	ficolin 2
205348_s_at	0.894678	0.0181	-2.93709	-2.9202	-1.41623	DYNC1I1	dynein cytoplasmic 1 intermediate chain 1
216616_at	0.951885	0.0335	-2.54481	-3.3777	-1.41975
222042_x_at	0.889322	0.0135	-3.12689	-2.705	-1.41987	MEX3D	mex-3 RNA binding family member D
218858_at	0.948682	0.0272	-2.67602	-3.2232	-1.42008	DEPTOR	DEP domain containing MTOR-interacting protein
206768_at	0.96091	0.0407	-2.42124	-3.524	-1.42214	RPL3L	ribosomal protein L3 like
208516_at	0.96091	0.0412	-2.41351	-3.5332	-1.4257	MTNR1B	melatonin receptor 1B
220280_s_at	0.949907	0.0301	-2.61246	-3.2979	-1.42718	ANKMY1	ankyrin repeat and MYND domain containing 1
217387_at	0.922491	0.0206	-2.85335	-3.0166	-1.42736	CAPN6	calpain 6
205249_at	0.91193	0.0192	-2.89974	-2.9631	-1.42736	EGR2	early growth response 2
220648_at	0.962934	0.0418	-2.40505	-3.5432	-1.42758	ADARB2	adenosine deaminase, RNA specific B2 (inactive)
221609_s_at	0.855835	0.011	-3.2573	-2.5601	-1.42759	WNT6	Wnt family member 6
214420_s_at	0.836174	0.00728	-3.53154	-2.2645	-1.42771	CYP2C9	cytochrome P450 family 2 subfamily C member 9
206576_s_at	0.948682	0.0282	-2.65296	-3.2503	-1.42841	CEACAM1	carcinoembryonic antigen related cell adhesion molecule 1
215072_x_at	0.889322	0.0173	-2.96677	-2.8862	-1.43205	EDRF1	erythroid differentiation regulatory factor 1
212620_at	0.718452	0.00299	-4.14525	-1.653	-1.43443	ZNF609	zinc finger protein 609
208651_x_at	0.949907	0.0303	-2.60837	-3.3028	-1.43526	CD24	CD24 molecule
213157_s_at	0.839287	0.00764	-3.49957	-2.2983	-1.43619	LOC339166///WSCD1	uncharacterized LOC339166///WSC domain containing 1
220824_at	0.927867	0.0215	-2.82506	-3.0494	-1.4362
214382_at	0.963727	0.0423	-2.39776	-3.5519	-1.43696	UNC93A	unc-93 homolog A (C. elegans)
208087_s_at	0.551863	0.00116	-4.8387	-1.0493	-1.43785	ZBP1	Z-DNA binding protein 1
217686_at	0.84566	0.0095	-3.35471	-2.4536	-1.44188	PTPN1	protein tyrosine phosphatase, non-receptor type 1
222255_at	0.948682	0.0257	-2.71293	-3.18	-1.44605	PRX	periaxin
211122_s_at	0.540215	0.000752	-5.17923	-0.7859	-1.44784	CXCL11	C-X-C motif chemokine ligand 11
205601_s_at	0.889322	0.0148	-3.06507	-2.7745	-1.45138	HOXB5	homeobox B5
221395_at	0.889322	0.014	-3.10261	-2.7322	-1.45292	TAS2R13	taste 2 receptor member 13
211407_at	0.951885	0.0332	-2.54939	-3.3723	-1.45693	NDUFB7	NADH:ubiquinone oxidoreductase subunit B7
203443_at	0.948682	0.0272	-2.67528	-3.2241	-1.46509	EML3	echinoderm microtubule associated protein like 3
216789_at	0.951885	0.0339	-2.53756	-3.3863	-1.47002	TMEM92-AS1	TMEM92 antisense RNA 1
210558_at	0.84566	0.0096	-3.34788	-2.4611	-1.47217	AKR1C4	aldo-keto reductase family 1, member C4
211179_at	0.948682	0.0272	-2.67545	-3.2239	-1.47551	LOC101928269///LOC100506403///RUNX1	uncharacterized LOC101928269///uncharacterized LOC100506403///runt related transcription factor 1
215355_at	0.951363	0.0324	-2.56526	-3.3536	-1.4769	POU2F3	POU class 2 homeobox 3
206615_s_at	0.889322	0.0144	-3.08226	-2.7551	-1.47897	ADAM22	ADAM metallopeptidase domain 22
216056_at	0.795537	0.00495	-3.79207	-1.9962	-1.4814	CD44	CD44 molecule (Indian blood group)
219804_at	0.917954	0.0198	-2.87933	-2.9866	-1.4895	SYNPO2L	synaptopodin 2 like
217075_x_at	0.943756	0.0228	-2.78914	-3.0911	-1.4916	KMT2B	lysine methyltransferase 2B
37566_at	0.948682	0.0253	-2.72274	-3.1685	-1.49249	PHF24	PHD finger protein 24
221048_x_at	0.945455	0.0242	-2.75187	-3.1345	-1.49394	C17orf80	chromosome 17 open reading frame 80
206637_at	0.951885	0.0362	-2.49506	-3.4366	-1.49553	P2RY14	purinergic receptor P2Y14
220191_at	0.951885	0.0352	-2.51292	-3.4154	-1.49582	GKN1	gastrokine 1
205428_s_at	0.948682	0.0252	-2.72524	-3.1656	-1.49873	CALB2	calbindin 2
217394_at	0.718452	0.00349	-4.03554	-1.757	-1.49999
211907_s_at	0.540215	0.000921	-5.01941	-0.9069	-1.50072	PARD6B	par-6 family cell polarity regulator beta
214044_at	0.96091	0.0402	-2.42927	-3.5145	-1.50619	RYR2	ryanodine receptor 2
206819_at	0.951885	0.037	-2.48176	-3.4523	-1.50865	POM121L9P	POM121 transmembrane nucleoporin like 9, pseudogene
215627_at	0.965624	0.045	-2.35862	-3.5983	-1.50968	LOC101926913	uncharacterized LOC101926913
220804_s_at	0.8343	0.0069	-3.56771	-2.2265	-1.51049	TP73	tumor protein p73
203865_s_at	0.949907	0.0292	-2.63217	-3.2747	-1.51052	ADARB1	adenosine deaminase, RNA specific B1
206339_at	0.838875	0.00734	-3.52595	-2.2704	-1.51127	CARTPT	CART prepropeptide
220594_at	0.84647	0.00965	-3.3445	-2.4647	-1.51514	OGT	O-linked N-acetylglucosamine (GlcNAc) transferase
220677_s_at	0.978987	0.0498	-2.29393	-3.675	-1.51514	ADAMTS8	ADAM metallopeptidase with thrombospondin type 1 motif 8
214523_at	0.951885	0.0366	-2.4891	-3.4436	-1.51517	CEBPE	CCAAT/enhancer binding protein epsilon
210189_at	0.945455	0.0242	-2.74966	-3.1371	-1.51674	HSPA1L	heat shock protein family A (Hsp70) member 1 like
210013_at	0.855835	0.0102	-3.31056	-2.5017	-1.51835	HPX	hemopexin
205825_at	0.858468	0.0116	-3.2235	-2.5974	-1.51981	PCSK1	proprotein convertase subtilisin/kexin type 1
219179_at	0.795537	0.00525	-3.75183	-2.0368	-1.5199	DACT1	dishevelled binding antagonist of beta catenin 1
208268_at	0.718452	0.00291	-4.16418	-1.6352	-1.52068	ADAM28	ADAM metallopeptidase domain 28
216094_at	0.978987	0.0487	-2.30901	-3.6572	-1.52298
217067_s_at	0.973323	0.0467	-2.33448	-3.6269	-1.53238	DMP1	dentin matrix acidic phosphoprotein 1
204938_s_at	0.951941	0.0382	-2.46246	-3.4752	-1.53399	PLN	phospholamban
207202_s_at	0.949907	0.032	-2.5735	-3.3439	-1.53825	NR1I2	nuclear receptor subfamily 1 group I member 2
220620_at	0.917954	0.0197	-2.88045	-2.9853	-1.53911	CRCT1	cysteine rich C-terminal 1
210303_at	0.977671	0.048	-2.31785	-3.6467	-1.54259	MAB21L2	mab-21 like 2
207284_s_at	0.540215	0.000916	-5.02389	-0.9035	-1.54549	ASPH	aspartate beta-hydroxylase
222108_at	0.965624	0.0457	-2.34889	-3.6099	-1.54719	AMIGO2	adhesion molecule with Ig like domain 2
214636_at	0.951885	0.0342	-2.53109	-3.394	-1.55032	CALCB	calcitonin related polypeptide beta
205038_at	0.889322	0.0179	-2.94341	-2.913	-1.55048	IKZF1	IKAROS family zinc finger 1
209542_x_at	0.795537	0.00486	-3.80584	-1.9823	-1.55468	IGF1	insulin like growth factor 1
217575_s_at	0.8343	0.00716	-3.54252	-2.253	-1.55508	SOS2	SOS Ras/Rho guanine nucleotide exchange factor 2
217460_at	0.978987	0.0493	-2.30125	-3.6664	-1.55757	TNP2	transition protein 2
218851_s_at	0.232041	9.37e-05	-7.00805	0.312	-1.56529	SFT2D3///WDR33	SFT2 domain containing 3///WD repeat domain 33
206931_at	0.841598	0.00801	-3.46783	-2.332	-1.5666	ZNF141	zinc finger protein 141
219282_s_at	0.822485	0.00639	-3.61869	-2.1734	-1.56673	TRPV2	transient receptor potential cation channel subfamily V member 2
216417_x_at	0.949907	0.0315	-2.58277	-3.3329	-1.56975	HOXB9	homeobox B9
215398_at	0.948682	0.0284	-2.64988	-3.2539	-1.57138
216147_at	0.897808	0.0182	-2.93114	-2.927	-1.57394
210948_s_at	0.889322	0.0145	-3.08022	-2.7574	-1.57905	LEF1	lymphoid enhancer binding factor 1
218863_s_at	0.718452	0.00349	-4.03476	-1.7577	-1.58092	TNS1	tensin 1
212843_at	0.858468	0.0117	-3.21918	-2.6022	-1.58376	NCAM1	neural cell adhesion molecule 1
215027_at	0.949907	0.0303	-2.60776	-3.3035	-1.58427	RAPGEF3	Rap guanine nucleotide exchange factor 3
210464_at	0.943756	0.023	-2.78402	-3.0971	-1.58468	LINC00588	long intergenic non-protein coding RNA 588
205782_at	0.945455	0.0245	-2.74261	-3.1453	-1.58609	FGF7	fibroblast growth factor 7
222354_at	0.926934	0.0214	-2.83002	-3.0436	-1.58687	F11R	F11 receptor
220092_s_at	0.408258	0.000346	-5.81883	-0.3454	-1.58829	ANTXR1	anthrax toxin receptor 1
218044_x_at	0.935003	0.022	-2.81137	-3.0653	-1.59162	PTMS	parathymosin
214546_s_at	0.889322	0.0173	-2.9652	-2.888	-1.59307	PPAN-P2RY11///P2RY11	PPAN-P2RY11 readthrough///purinergic receptor P2Y11
218035_s_at	0.795537	0.00512	-3.76948	-2.0189	-1.59351	RBM47	RNA binding motif protein 47
204199_at	0.889322	0.0148	-3.06365	-2.7761	-1.59592	RALGPS1	Ral GEF with PH domain and SH3 binding motif 1
214592_s_at	0.8343	0.00718	-3.54048	-2.2551	-1.59701	SNAPC5	small nuclear RNA activating complex polypeptide 5
206304_at	0.945455	0.0246	-2.73992	-3.1485	-1.59976	MYBPH	myosin binding protein H
215759_at	0.889322	0.0171	-2.97266	-2.8795	-1.60085	ANKRD53	ankyrin repeat domain 53
221011_s_at	0.943756	0.0229	-2.7867	-3.0939	-1.60697	LBH	limb bud and heart development
221167_s_at	0.855835	0.0108	-3.27179	-2.5442	-1.60888	CCDC70	coiled-coil domain containing 70
217676_at	0.951885	0.0351	-2.51483	-3.4132	-1.60967
222210_at	0.8343	0.00716	-3.54272	-2.2527	-1.61274	MIR6785///TMEM94	microRNA 6785///transmembrane protein 94
217757_at	0.540215	0.00078	-5.15067	-0.8072	-1.62727	A2M	alpha-2-macroglobulin
215201_at	0.913585	0.0193	-2.89553	-2.968	-1.62812	REPS1	RALBP1 associated Eps domain containing 1
216894_x_at	0.948682	0.0276	-2.66671	-3.2342	-1.62814	CDKN1C	cyclin dependent kinase inhibitor 1C
202222_s_at	0.408258	0.000345	-5.82124	-0.3438	-1.62933	DES	desmin
213921_at	0.889322	0.0169	-2.9808	-2.8702	-1.63227	SST	somatostatin
215021_s_at	0.948682	0.0276	-2.66802	-3.2326	-1.63512	NRXN3	neurexin 3
214366_s_at	0.663894	0.00238	-4.30637	-1.5044	-1.63667	ALOX5	arachidonate 5-lipoxygenase
215998_at	0.965624	0.0457	-2.34829	-3.6106	-1.64023
216771_at	0.822485	0.00652	-3.60519	-2.1874	-1.64599	LOC101926997	uncharacterized LOC101926997
205615_at	0.881423	0.0129	-3.15677	-2.6715	-1.64963	CPA1	carboxypeptidase A1
208100_x_at	0.8343	0.00682	-3.57554	-2.2183	-1.65706	SEMA6C	semaphorin 6C
209616_s_at	0.951885	0.0353	-2.51172	-3.4169	-1.65908	LOC100653057///CES1	liver carboxylesterase 1-like///carboxylesterase 1
215601_at	0.855835	0.0101	-3.31143	-2.5008	-1.6594
220093_at	0.718452	0.00304	-4.133	-1.6644	-1.66384	ANTXR1	anthrax toxin receptor 1
207195_at	0.922491	0.0206	-2.85294	-3.0171	-1.66676	CNTN6	contactin 6
204679_at	0.96091	0.0402	-2.42934	-3.5144	-1.67197	KCNK1	potassium two pore domain channel subfamily K member 1
216474_x_at	0.800551	0.00584	-3.68056	-2.1095	-1.6746	TPSB2///TPSAB1	tryptase beta 2 (gene/pseudogene)///tryptase alpha/beta 1
215106_at	0.839287	0.00786	-3.47999	-2.3191	-1.67668	TTC22	tetratricopeptide repeat domain 22
207258_at	0.965024	0.0445	-2.36504	-3.5907	-1.67742	DSCR4	Down syndrome critical region 4
206743_s_at	0.978987	0.0499	-2.2931	-3.676	-1.6804	ASGR1	asialoglycoprotein receptor 1
217229_at	0.978542	0.0482	-2.31504	-3.65	-1.68357	ASB4	ankyrin repeat and SOCS box containing 4
222043_at	0.549179	0.00105	-4.91858	-0.9856	-1.68691	CLU	clusterin
219466_s_at	0.951885	0.0365	-2.49049	-3.442	-1.69115	APOA2	apolipoprotein A2
207958_at	0.913585	0.0193	-2.89638	-2.967	-1.70142	UGT2A2///UGT2A1	UDP glucuronosyltransferase family 2 member A2///UDP glucuronosyltransferase family 2 member A1 complex locus
205680_at	0.951885	0.0339	-2.5368	-3.3872	-1.70232	MMP10	matrix metallopeptidase 10
220614_s_at	0.855835	0.011	-3.2601	-2.557	-1.71373	ADGB	androglobin
206194_at	0.718452	0.00343	-4.04727	-1.7457	-1.71377	HOXC4	homeobox C4
211538_s_at	0.889322	0.016	-3.01404	-2.8324	-1.71499	HSPA2	heat shock protein family A (Hsp70) member 2
211422_at	0.540215	0.000734	-5.19818	-0.7719	-1.72181	TRPM3	transient receptor potential cation channel subfamily M member 3
215316_at	0.889322	0.0164	-2.9999	-2.8484	-1.72367
222364_at	0.951941	0.0379	-2.46715	-3.4696	-1.7274	SLC44A1	solute carrier family 44 member 1
218345_at	0.618376	0.00187	-4.48224	-1.3481	-1.72912	TMEM176A	transmembrane protein 176A
210855_at	0.858468	0.0115	-3.23	-2.5902	-1.73131	GREB1	growth regulation by estrogen in breast cancer 1
219505_at	0.962934	0.0421	-2.40093	-3.5481	-1.73536	CECR1	cat eye syndrome chromosome region, candidate 1
220988_s_at	0.72863	0.00389	-3.95894	-1.831	-1.74132	C1QTNF3	C1q and tumor necrosis factor related protein 3
211273_s_at	0.943756	0.0238	-2.76242	-3.1222	-1.74735	TBX1	T-box 1
219606_at	0.841598	0.00853	-3.42571	-2.3771	-1.74898	PHF20L1	PHD finger protein 20-like 1
214884_at	0.728677	0.00402	-3.93695	-1.8525	-1.75337	MCF2	MCF.2 cell line derived transforming sequence
217453_at	0.858468	0.0113	-3.24365	-2.5751	-1.75875	LOC729815	uncharacterized LOC729815
206422_at	0.949907	0.0316	-2.58096	-3.3351	-1.76075	GCG	glucagon
210002_at	0.889322	0.0145	-3.08064	-2.757	-1.76259	GATA6	GATA binding protein 6
211556_at	0.948682	0.028	-2.65729	-3.2452	-1.76927	MAPRE2	microtubule associated protein RP/EB family member 2
209875_s_at	0.795537	0.00537	-3.73763	-2.0512	-1.77559	SPP1	secreted phosphoprotein 1
220806_x_at	0.855835	0.0105	-3.29003	-2.5242	-1.79018	GNG13	G protein subunit gamma 13
221309_at	0.889322	0.0154	-3.04095	-2.8018	-1.79466	RBM17	RNA binding motif protein 17
216614_at	0.951885	0.0352	-2.51373	-3.4145	-1.8027
207110_at	0.855835	0.0111	-3.25251	-2.5654	-1.80612	LOC100996843///KCNJ18///KCNJ12	ATP-sensitive inward rectifier potassium channel 12-like///potassium voltage-gated channel subfamily J member 18///potassium voltage-gated channel subfamily J member 12
216198_at	0.889322	0.0156	-3.03345	-2.8103	-1.81188
207750_at	0.965624	0.0447	-2.3623	-3.5939	-1.81291
217585_at	0.948682	0.0251	-2.72711	-3.1634	-1.81394	NEBL	nebulette
217674_at	0.889322	0.0137	-3.11551	-2.7177	-1.81863
203649_s_at	0.540215	0.000894	-5.04256	-0.8891	-1.82413	PLA2G2A	phospholipase A2 group IIA
216286_at	0.889322	0.0178	-2.94766	-2.9081	-1.8256
220382_s_at	0.974021	0.0477	-2.32182	-3.642	-1.82935	ARHGAP28	Rho GTPase activating protein 28
205466_s_at	0.943756	0.0233	-2.7734	-3.1094	-1.82965	HS3ST1	heparan sulfate-glucosamine 3-sulfotransferase 1
205617_at	0.978987	0.0488	-2.30678	-3.6598	-1.83309	PRRG2	proline rich and Gla domain 2
216546_s_at	0.889322	0.0141	-3.09674	-2.7388	-1.83703	CHI3L1	chitinase 3 like 1
213938_at	0.889322	0.017	-2.977	-2.8745	-1.84043	ERC2	ELKS/RAB6-interacting/CAST family member 2
208105_at	0.841598	0.00854	-3.42485	-2.378	-1.84295	GIPR	gastric inhibitory polypeptide receptor
221083_at	0.540215	0.000723	-5.21058	-0.7627	-1.84494	KCNQ4	potassium voltage-gated channel subfamily Q member 4
219513_s_at	0.855835	0.0103	-3.30203	-2.511	-1.84582	SH2D3A	SH2 domain containing 3A
201130_s_at	0.965024	0.0436	-2.37891	-3.5742	-1.85043	CDH1	cadherin 1
204984_at	0.839287	0.00772	-3.49245	-2.3059	-1.85496	GPC4	glypican 4
206224_at	0.540215	0.000611	-5.34621	-0.6643	-1.85761	CST1	cystatin SN
221667_s_at	0.965024	0.0435	-2.38	-3.5729	-1.86336	HSPB8	heat shock protein family B (small) member 8
217694_at	0.948682	0.0256	-2.71442	-3.1783	-1.87315
206982_at	0.718452	0.00352	-4.02985	-1.7624	-1.88762	CRYBA1	crystallin beta A1
221071_at	0.889322	0.0177	-2.94962	-2.9059	-1.88848
213711_at	0.855835	0.011	-3.25575	-2.5618	-1.89049	KRT81	keratin 81
206502_s_at	0.897808	0.0183	-2.92777	-2.9309	-1.89453	INSM1	INSM transcriptional repressor 1
210600_s_at	0.718452	0.00324	-4.08624	-1.7086	-1.8962	GRK4	G protein-coupled receptor kinase 4
206273_at	0.699703	0.00261	-4.24209	-1.5631	-1.89865	PRELID3A	PRELI domain containing 3A
214456_x_at	0.948682	0.0266	-2.69084	-3.2059	-1.90511	SAA2///SAA1	serum amyloid A2///serum amyloid A1
206693_at	0.951885	0.0332	-2.55035	-3.3712	-1.90629	IL7	interleukin 7
206518_s_at	0.949907	0.0303	-2.60868	-3.3024	-1.91138	RGS9	regulator of G-protein signaling 9
220413_at	0.948682	0.0271	-2.67902	-3.2197	-1.91407	SLC39A2	solute carrier family 39 member 2
217622_at	0.816091	0.00624	-3.63531	-2.1561	-1.93064	RHBDD3	rhomboid domain containing 3
215002_at	0.88057	0.0127	-3.1649	-2.6625	-1.93227	NPIPA5///NPIPB5///NPIPB11///NPIPB8///LOC613037///NPIPB4///NPIPB3	nuclear pore complex interacting protein family member A5///nuclear pore complex interacting protein family member B5///nuclear pore complex interacting protein family member B11///nuclear pore complex interacting protein family member B8///nuclear pore complex interacting protein member///nuclear pore complex interacting protein family member B4///nuclear pore complex interacting protein family …
220004_at	0.973729	0.0472	-2.32796	-3.6347	-1.93306	DDX43	DEAD-box helicase 43
210727_at	0.855835	0.0105	-3.28725	-2.5272	-1.93422	CALCA	calcitonin related polypeptide alpha
219534_x_at	0.948682	0.0261	-2.70147	-3.1934	-1.94029	CDKN1C	cyclin dependent kinase inhibitor 1C
202800_at	0.951885	0.0376	-2.47155	-3.4644	-1.94491	SLC1A3	solute carrier family 1 member 3
216297_at	0.855835	0.0107	-3.27917	-2.5361	-1.94564
201902_s_at	0.549179	0.0011	-4.8846	-1.0126	-1.95629	YY1	YY1 transcription factor
216055_at	0.391689	0.000281	-5.99712	-0.2342	-1.96152	PDGFB	platelet derived growth factor subunit B
217522_at	0.841598	0.00896	-3.39307	-2.4122	-1.96184	KCNV2	potassium voltage-gated channel modifier subfamily V member 2
208792_s_at	0.566955	0.00135	-4.72686	-1.1405	-1.96498	CLU	clusterin
204846_at	0.84566	0.00936	-3.3642	-2.4434	-1.96596	CP	ceruloplasmin (ferroxidase)
210511_s_at	0.800551	0.00582	-3.68181	-2.1082	-1.96755	INHBA	inhibin beta A subunit
211840_s_at	0.618376	0.00191	-4.46672	-1.3616	-1.9694	PDE4D	phosphodiesterase 4D
210938_at	0.656669	0.0023	-4.33257	-1.4808	-1.97834	PDX1	pancreatic and duodenal homeobox 1
218899_s_at	0.229125	4.4e-05	-7.77163	0.6443	-1.9791	BAALC	brain and acute leukemia, cytoplasmic
201045_s_at	0.895072	0.0181	-2.93539	-2.9222	-1.98141	WTH3DI///RAB6A	RAB6C-like///RAB6A, member RAS oncogene family
206341_at	0.481655	0.000476	-5.55105	-0.5216	-1.99121	IL2RA	interleukin 2 receptor subunit alpha
221023_s_at	0.951885	0.0339	-2.53736	-3.3865	-1.99258	KCNH6	potassium voltage-gated channel subfamily H member 6
205303_at	0.889322	0.0171	-2.97408	-2.8779	-1.99405	KCNJ8	potassium voltage-gated channel subfamily J member 8
204971_at	0.795537	0.00518	-3.76096	-2.0275	-1.99451	CSTA	cystatin A
213994_s_at	0.728677	0.00409	-3.9247	-1.8645	-1.99513	SPON1	spondin 1
204471_at	0.858468	0.0118	-3.21433	-2.6075	-1.99676	GAP43	growth associated protein 43
207968_s_at	0.841598	0.00902	-3.38871	-2.4169	-2.02196	MEF2C	myocyte enhancer factor 2C
221051_s_at	0.96091	0.0414	-2.4115	-3.5356	-2.027	NMRK2	nicotinamide riboside kinase 2
214015_at	0.8343	0.00723	-3.5365	-2.2593	-2.03733	SOCS7	suppressor of cytokine signaling 7
211436_at	0.962934	0.0422	-2.39916	-3.5502	-2.03736
211401_s_at	0.841598	0.00899	-3.39098	-2.4144	-2.04301	FGFR2	fibroblast growth factor receptor 2
208207_at	0.540215	0.000762	-5.16897	-0.7936	-2.07156
217028_at	0.839287	0.00779	-3.48593	-2.3128	-2.0779	CXCR4	C-X-C motif chemokine receptor 4
216653_at	0.822485	0.00647	-3.61066	-2.1817	-2.08188	DR1	down-regulator of transcription 1
207737_at	0.795537	0.00532	-3.74358	-2.0451	-2.10047
217227_x_at	0.826213	0.00662	-3.59554	-2.1974	-2.10237	IGLV1-44	immunoglobulin lambda variable 1-44
220704_at	0.951885	0.0371	-2.48006	-3.4543	-2.1178	IKZF1	IKAROS family zinc finger 1
204288_s_at	0.913585	0.0194	-2.89043	-2.9738	-2.12317	SORBS2	sorbin and SH3 domain containing 2
215663_at	0.962934	0.042	-2.40236	-3.5464	-2.1248	MBNL1	muscleblind like splicing regulator 1
210611_s_at	0.576346	0.0014	-4.70037	-1.1624	-2.12843	DTNA	dystrobrevin alpha
209169_at	0.951885	0.0357	-2.50515	-3.4246	-2.14097	GPM6B	glycoprotein M6B
210814_at	0.841598	0.0084	-3.43603	-2.366	-2.14236	TRPC3	transient receptor potential cation channel subfamily C member 3
206378_at	0.965624	0.0454	-2.35311	-3.6048	-2.1451	SCGB2A2	secretoglobin family 2A member 2
205578_at	0.718452	0.00312	-4.11393	-1.6824	-2.15919	ROR2	receptor tyrosine kinase like orphan receptor 2
210931_at	0.841598	0.00875	-3.4094	-2.3946	-2.16421	RNF6	ring finger protein 6
214858_at	0.84566	0.00927	-3.37099	-2.436	-2.17329	PP14571	uncharacterized LOC100130449
216966_at	0.839287	0.00777	-3.48814	-2.3104	-2.19881	ITGA2B	integrin subunit alpha 2b
214982_at	0.943756	0.0239	-2.75877	-3.1265	-2.21366	LOC101929240///SNRNP200	U5 small nuclear ribonucleoprotein 200 kDa helicase pseudogene///small nuclear ribonucleoprotein U5 subunit 200
216797_at	0.889322	0.0154	-3.04147	-2.8012	-2.21618
216749_at	0.795537	0.0052	-3.75837	-2.0302	-2.22414
205844_at	0.922491	0.0208	-2.84706	-3.0239	-2.23341	VNN1	vanin 1
213172_at	0.841598	0.00876	-3.40823	-2.3958	-2.24368	TTC9	tetratricopeptide repeat domain 9
222314_x_at	0.62252	0.00204	-4.41958	-1.4031	-2.2491	EGOT	eosinophil granule ontogeny transcript (non-protein coding)
206739_at	0.889322	0.015	-3.05863	-2.7818	-2.25418	HOXC5	homeobox C5
221980_at	0.889322	0.0144	-3.08402	-2.7531	-2.26162	EMILIN2	elastin microfibril interfacer 2
207331_at	0.978987	0.0488	-2.30706	-3.6595	-2.26717	CENPF	centromere protein F
215213_at	0.822485	0.00653	-3.60419	-2.1884	-2.27012	NUP54	nucleoporin 54
207623_at	0.549179	0.00113	-4.86325	-1.0296	-2.27845	ABCF2	ATP binding cassette subfamily F member 2
211903_s_at	0.889322	0.0147	-3.06892	-2.7702	-2.28341	MPL	MPL proto-oncogene, thrombopoietin receptor
220723_s_at	0.549179	0.00106	-4.90765	-0.9943	-2.32359	CWH43	cell wall biogenesis 43 C-terminal homolog
211756_at	0.948682	0.0287	-2.64255	-3.2625	-2.32733	PTHLH	parathyroid hormone like hormone
205132_at	0.841598	0.00899	-3.3909	-2.4145	-2.33308	ACTC1	actin, alpha, cardiac muscle 1
207263_x_at	0.800551	0.00577	-3.68774	-2.1021	-2.33839	VEZT	vezatin, adherens junctions transmembrane protein
208493_at	0.839287	0.00769	-3.49488	-2.3033	-2.37122	HOXA11	homeobox A11
219263_at	0.540215	0.000889	-5.04762	-0.8853	-2.37436	RNF128	ring finger protein 128, E3 ubiquitin protein ligase
206505_at	0.779854	0.00468	-3.83186	-1.9563	-2.39451	UGT2B4	UDP glucuronosyltransferase family 2 member B4
202688_at	0.800551	0.00597	-3.66505	-2.1254	-2.43657	TNFSF10	tumor necrosis factor superfamily member 10
206237_s_at	0.935003	0.0222	-2.80435	-3.0734	-2.44656	NRG1	neuregulin 1
220539_at	0.549179	0.00113	-4.86223	-1.0305	-2.44834	CFAP46	cilia and flagella associated protein 46
205846_at	0.897808	0.0183	-2.92858	-2.93	-2.45405	PTPRB	protein tyrosine phosphatase, receptor type B
208650_s_at	0.949907	0.0321	-2.57153	-3.3462	-2.45447	CD24	CD24 molecule
208482_at	0.889322	0.0143	-3.08807	-2.7486	-2.47489	SSTR1	somatostatin receptor 1
211844_s_at	0.718452	0.00364	-4.00628	-1.7851	-2.48561	NRP2	neuropilin 2
210690_at	0.540215	0.000764	-5.1666	-0.7953	-2.50547	KLRC4	killer cell lectin like receptor C4
214774_x_at	0.949907	0.0308	-2.59691	-3.3163	-2.51561	TOX3	TOX high mobility group box family member 3
203798_s_at	0.718452	0.00299	-4.14517	-1.653	-2.51743	VSNL1	visinin like 1
209908_s_at	0.949907	0.0315	-2.58369	-3.3319	-2.54422	TGFB2	transforming growth factor beta 2
213823_at	0.951885	0.0363	-2.49466	-3.437	-2.54531	HOXA11	homeobox A11
203638_s_at	0.951885	0.0326	-2.5615	-3.358	-2.55751	FGFR2	fibroblast growth factor receptor 2
209243_s_at	0.948682	0.0279	-2.66053	-3.2414	-2.57077	PEG3	paternally expressed 3
206884_s_at	0.728677	0.00406	-3.9296	-1.8596	-2.5778	SCEL	sciellin
216379_x_at	0.733937	0.00415	-3.91418	-1.8748	-2.5834	CD24	CD24 molecule
217213_at	0.560309	0.00128	-4.76491	-1.1092	-2.58527	SLC6A2	solute carrier family 6 member 2
220002_at	0.718452	0.00346	-4.04054	-1.7522	-2.59593	KIF26B	kinesin family member 26B
209496_at	0.978542	0.0481	-2.31595	-3.6489	-2.63731	RARRES2	retinoic acid receptor responder 2
216613_at	0.898817	0.0186	-2.91716	-2.9431	-2.6486
208065_at	0.540215	0.000611	-5.34609	-0.6644	-2.68116	ST8SIA3	ST8 alpha-N-acetyl-neuraminide alpha-2,8-sialyltransferase 3
202291_s_at	0.881423	0.0129	-3.15276	-2.676	-2.71484	MGP	matrix Gla protein
216124_at	0.362478	0.000228	-6.18279	-0.1235	-2.75527
218959_at	0.96091	0.0405	-2.42425	-3.5205	-2.79757	HOXC10	homeobox C10
205828_at	0.889322	0.0174	-2.96301	-2.8905	-2.80666	MMP3	matrix metallopeptidase 3
203639_s_at	0.323078	0.000159	-6.50508	0.0571	-2.8709	FGFR2	fibroblast growth factor receptor 2
220696_at	0.718452	0.00307	-4.12434	-1.6726	-2.87485
207599_at	0.229125	8.22e-05	-7.13687	0.3725	-2.91289	MMP20	matrix metallopeptidase 20
208791_at	0.62252	0.00203	-4.42238	-1.4006	-2.95632	CLU	clusterin
209771_x_at	0.718452	0.00304	-4.13138	-1.666	-2.96115	CD24	CD24 molecule
206421_s_at	0.617772	0.00165	-4.57535	-1.2677	-3.00297	SERPINB7	serpin family B member 7
215653_at	0.949907	0.0321	-2.57204	-3.3456	-3.09738
218856_at	0.718452	0.00377	-3.98057	-1.81	-3.12556	TNFRSF21	TNF receptor superfamily member 21
218087_s_at	0.881423	0.0129	-3.15449	-2.6741	-3.13735	SORBS1	sorbin and SH3 domain containing 1
218625_at	0.871822	0.0123	-3.1842	-2.641	-3.14859	NRN1	neuritin 1
216973_s_at	0.130707	1.76e-05	-8.78556	1.0017	-3.16401	HOXB7	homeobox B7
209200_at	0.46546	0.000439	-5.61818	-0.4763	-3.23724	MEF2C	myocyte enhancer factor 2C
217428_s_at	0.718452	0.00345	-4.04327	-1.7496	-3.23815	COL10A1	collagen type X alpha 1 chain
205524_s_at	0.949907	0.0312	-2.58867	-3.326	-3.25747	HAPLN1	hyaluronan and proteoglycan link protein 1
204778_x_at	0.323307	0.000174	-6.42466	0.0133	-3.2685	HOXB7	homeobox B7
204642_at	0.841598	0.00828	-3.44603	-2.3553	-3.29393	S1PR1	sphingosine-1-phosphate receptor 1
205110_s_at	0.88057	0.0126	-3.17021	-2.6566	-3.31378	FGF13	fibroblast growth factor 13
215078_at	0.549179	0.00109	-4.89176	-1.0069	-3.32378	LOC100129518///SOD2	uncharacterized LOC100129518///superoxide dismutase 2, mitochondrial
205453_at	0.889322	0.0154	-3.04152	-2.8012	-3.33928	HOXB2	homeobox B2
219607_s_at	0.324131	0.000189	-6.34958	-0.0283	-3.35325	MS4A4A	membrane spanning 4-domains A4A
205304_s_at	0.889322	0.014	-3.09955	-2.7357	-3.36485	KCNJ8	potassium voltage-gated channel subfamily J member 8
206932_at	0.889322	0.0168	-2.98303	-2.8677	-3.38781	CH25H	cholesterol 25-hydroxylase
205627_at	0.816091	0.00621	-3.63808	-2.1533	-3.51515	CDA	cytidine deaminase
209905_at	0.951885	0.036	-2.49851	-3.4325	-3.64553	HOXA10-HOXA9///MIR196B///HOXA9	HOXA10-HOXA9 readthrough///microRNA 196b///homeobox A9
205523_at	0.951885	0.0343	-2.52967	-3.3956	-3.71403	HAPLN1	hyaluronan and proteoglycan link protein 1
207912_s_at	0.649254	0.00221	-4.35963	-1.4564	-3.7267	DAZ4///DAZ2///DAZ3///DAZ1	deleted in azoospermia 4///deleted in azoospermia 2///deleted in azoospermia 3///deleted in azoospermia 1
266_s_at	0.718452	0.00333	-4.06808	-1.7259	-3.89309	CD24	CD24 molecule
218804_at	0.426095	0.000382	-5.7334	-0.4004	-3.97012	ANO1	anoctamin 1
203001_s_at	0.540215	0.000798	-5.1327	-0.8207	-4.37692	STMN2	stathmin 2
206070_s_at	0.718452	0.00336	-4.06177	-1.7319	-4.69541	EPHA3	EPH receptor A3
204779_s_at	0.408258	0.000348	-5.81329	-0.3489	-4.84763	HOXB7	homeobox B7
206858_s_at	0.560309	0.00123	-4.79643	-1.0835	-4.85812	HOXC6	homeobox C6
205366_s_at	0.800551	0.00562	-3.70633	-2.0831	-5.28785	HOXB6	homeobox B6
203000_at	0.000523	2.35e-08	-20.2526	2.4029	-6.77956	STMN2	stathmin 2
203000_at	0.000523	2.35e-08	-20.2526	2.4029	-6.77956	STMN2	stathmin 2
